# Supplementary material for: CHMP6 as a novel prognostic biomarker in bladder cancer: insights from a comprehensive cell death-related gene risk model
Source: Front Oncol. 2025 Jun 24;15:1564826. doi: 10.3389/fonc.2025.1564826 (PMC12234533; doi:10.3389/fonc.2025.1564826)
Supplement: Supplementary Figure S1 — Analysis of Differential Gene Expression and Specific Gene Expression Levels. (A) Intersection of Differentially Expressed Genes and Copper-Related Genes. Bar plot shows the intersection sizes of upregulated and downregulated genes with copper-related genes. The set size indicates the total number of genes in each category. (B) Intersection of Differentially Expressed Genes and Ferroptosis-Related Genes. (C) Intersection of Differentially Expressed Genes and Immunogenic Cell Death (ICD)-Related Genes. (D) ACSL5 Expression in Normal and Tumor Samples. Box plot shows the expression levels of ACSL5 in normal and tumor samples. Expression is measured in log2(TPM + 1). (E) CHMP6 Expression in Normal and Tumor Samples. (F) LIPT1 Expression in Normal and Tumor Samples. [file DataSheet1.zip]

Archive with 9 entries (9 files):
- supplementfigure3.pdf
- supplementfigure4.pdf
- supplementfigure5.pdf
- Supplementfigure6.pdf
- supplementfigure7.pdf
- supplementfigure8.pdf
- supplementfigure9.pdf
- supplementfigure1.pdf
- supplementfigure2.pdf
