# Supplementary material for: CHMP6 as a novel prognostic biomarker in bladder cancer: insights from a comprehensive cell death-related gene risk model
Source: Front Oncol. 2025 Jun 24;15:1564826. doi: 10.3389/fonc.2025.1564826 (PMC12234533; doi:10.3389/fonc.2025.1564826)
Supplement: Supplementary Table S1 — Three kinds of cell death related genes. [file DataSheet2.zip]

Archive with 6 entries (6 files):
- SupplementTable 1.csv
- SupplementTable 2.csv
- SupplementTable 3.csv
- SupplementTable 4.csv
- SupplementTable 5.csv
- SupplementTable 6.xlsx
