# Supplementary material for: CHMP6 as a novel prognostic biomarker in bladder cancer: insights from a comprehensive cell death-related gene risk model
Source: Front Oncol. 2025 Jun 24;15:1564826. doi: 10.3389/fonc.2025.1564826 (PMC12234533; doi:10.3389/fonc.2025.1564826)
Supplement: Supplementary Table S1 — Three kinds of cell death related genes. [file DataSheet2.zip › SupplementTable 1.csv]

	x	group
1	LPCAT3	Ferroptosis
2	ATG7	Ferroptosis
3	SAT2	Ferroptosis
4	CP	Ferroptosis
5	CTH	Ferroptosis
6	CYBB	Ferroptosis
7	AKR1C1	Ferroptosis
8	AKR1C2	Ferroptosis
9	DPP4	Ferroptosis
10	ACSL1	Ferroptosis
11	ACSL3	Ferroptosis
12	ACSL4	Ferroptosis
13	FDFT1	Ferroptosis
14	ACSL6	Ferroptosis
15	SLC39A14	Ferroptosis
16	SLC7A11	Ferroptosis
17	ALOX15	Ferroptosis
18	FTH1	Ferroptosis
19	FTL	Ferroptosis
20	GCH1	Ferroptosis
21	NOX1	Ferroptosis
22	COQ2	Ferroptosis
23	GCLC	Ferroptosis
24	GCLM	Ferroptosis
25	GPX4	Ferroptosis
26	GSS	Ferroptosis
27	SLC40A1	Ferroptosis
28	HMGCR	Ferroptosis
29	HMOX1	Ferroptosis
30	HSPB1	Ferroptosis
31	IREB2	Ferroptosis
32	MAP1LC3C	Ferroptosis
33	SLC11A2	Ferroptosis
34	NOX4	Ferroptosis
35	PCBP1	Ferroptosis
36	PCBP2	Ferroptosis
37	CHMP5	Ferroptosis
38	ACSL5	Ferroptosis
39	PHKG2	Ferroptosis
40	POR	Ferroptosis
41	STEAP3	Ferroptosis
42	CISD1	Ferroptosis
43	PRNP	Ferroptosis
44	BACH1	Ferroptosis
45	SAT1	Ferroptosis
46	SLC39A8	Ferroptosis
47	SLC1A5	Ferroptosis
48	SLC3A2	Ferroptosis
49	TF	Ferroptosis
50	TFRC	Ferroptosis
51	TP53	Ferroptosis
52	TXNRD1	Ferroptosis
53	VDAC2	Ferroptosis
54	VDAC3	Ferroptosis
55	CHMP6	Ferroptosis
56	NCOA4	Ferroptosis
57	SLC38A1	Ferroptosis
58	MAP1LC3B	Ferroptosis
59	MAP1LC3A	Ferroptosis
60	AIFM2	Ferroptosis
61	AKR1C3	Ferroptosis
62	CBS	Ferroptosis
63	FTMT	Ferroptosis
64	ATG5	Ferroptosis
65	MAP1LC3B2	Ferroptosis
66	FDX1	Cuproptosis
67	LIAS	Cuproptosis
68	LIPT1	Cuproptosis
69	GCSH	Cuproptosis
70	DBT	Cuproptosis
71	DLST	Cuproptosis
72	DLD	Cuproptosis
73	DLAT	Cuproptosis
74	PDHA1	Cuproptosis
75	PDHB	Cuproptosis
76	SLC31A1	Cuproptosis
77	ATP7A	Cuproptosis
78	ATP7B	Cuproptosis
79	ATG5	icd
80	BAX	icd
81	CALR	icd
82	CASP1	icd
83	CASP8	icd
84	CD4	icd
85	CD8A	icd
86	CD8B	icd
87	CXCR3	icd
88	EIF2AK3	icd
89	ENTPD1	icd
90	FOXP3	icd
91	HMGB1	icd
92	HSP90AA1	icd
93	IFNA1	icd
94	IFNB1	icd
95	IFNG	icd
96	IFNGR1	icd
97	IL10	icd
98	IL17A	icd
99	IL17RA	icd
100	IL1B	icd
101	IL1R1	icd
102	IL6	icd
103	LY96	icd
104	MYD88	icd
105	NLRP3	icd
106	NT5E	icd
107	P2RX7	icd
108	PDIA3	icd
109	PIK3CA	icd
110	PRF1	icd
111	TLR4	icd
112	TNF	icd
