# Supplementary material for: CHMP6 as a novel prognostic biomarker in bladder cancer: insights from a comprehensive cell death-related gene risk model
Source: Front Oncol. 2025 Jun 24;15:1564826. doi: 10.3389/fonc.2025.1564826 (PMC12234533; doi:10.3389/fonc.2025.1564826)
Supplement: Supplementary Table S1 — Three kinds of cell death related genes. [file DataSheet2.zip › SupplementTable 2.csv]

gene_id	logFC	logCPM	LR	PValue	FDR
KLHL41	-4.91254483255181	0.24645409792914	448.353752676326	1.64583386081107e-99	3.59384281846705e-95
MYOM1	-4.65057672670898	2.66202189631532	436.131659105542	7.52236920607018e-97	8.21292269918742e-93
LMOD3	-3.95910741955505	-1.18801019388307	419.762863270097	2.74828592515292e-93	2.00038571538797e-89
CLEC3B	-4.47784542305772	2.50030665967297	407.755084016429	1.12925040998303e-90	6.16457798809736e-87
PPP1R12B	-4.03707184189286	6.60694387237051	397.701924211011	1.74261088560868e-88	7.61033025963023e-85
CSRP1	-3.4266494294889	8.56138463467818	374.026164405558	2.48648561983926e-83	7.79756156005737e-80
PYGM	-4.76775434275479	2.11959555316056	374.015610646507	2.49967626490207e-83	7.79756156005737e-80
SMTN	-3.33042972828648	7.0231874362972	372.004698383101	6.8503423164677e-83	1.86980093527986e-79
MBNL1-AS1	-4.09886660627039	2.77655883328655	371.354270401132	9.49136990152447e-83	2.30281725744098e-79
SLMAP	-2.70506767549965	6.20218088856998	367.671373849613	6.01467918023326e-82	1.31336534579573e-78
PLCD4	-2.97995552836112	2.08973543875671	362.794559638608	6.93558468216879e-81	1.37677661018034e-77
EPM2A	-2.73150363647448	2.41827955280145	362.331099929309	8.74980032218694e-81	1.59217199862728e-77
SYNM	-5.49066363443598	7.24686206679053	356.915326599694	1.32211930272136e-79	2.22075362263259e-76
TNS1	-4.38020480863259	7.69283911214953	356.29032141911	1.80870307801269e-79	2.82106002939179e-76
TCF21	-4.30984944145757	2.56398520874607	354.071313599676	5.50259831480323e-79	8.01031578680288e-76
FILIP1	-4.43304971783965	3.13357890465126	349.083220651098	6.71091956858708e-78	9.15872748122922e-75
RP11-6O2.3	-4.4287369993768	0.198214340431842	344.670155541722	6.13499042304354e-77	7.88021475750464e-74
LPP	-2.94091647535109	7.36954746801183	334.955554459721	8.00727863708803e-75	9.71371868441412e-72
AF001548.6	-5.45011865193173	-1.49126418207978	331.223204683784	5.20443053587118e-74	5.98126027269912e-71
HLF	-4.77419977493544	1.86592379166403	330.434733237286	7.7286219628015e-74	8.43810945898667e-71
SYNPO2	-5.20035606156587	7.38775649459756	328.049940290795	2.55574032206443e-73	2.65748312726662e-70
GLP2R	-5.45775830204293	1.16877515170498	320.888578793677	9.27577845374983e-72	9.20663174164006e-69
CFL2	-3.32982719183661	4.70786740352212	314.387351539399	2.41819305186915e-70	2.2958114556789e-67
MYLK	-4.34439130634604	7.60725210224523	302.696597310022	8.51691376473968e-68	7.74897204028566e-65
SLC25A25	-2.75005215853152	4.61306649950984	302.077771777357	1.16171607857007e-67	1.01468929166624e-64
FAM180B	-5.07684602848575	-2.59573100970703	301.81271655808	1.32692197044587e-67	1.11441031333293e-64
POPDC2	-4.17246640884093	3.08967092620647	298.731627262756	6.22456475685124e-67	5.03405911224458e-64
FAM129A	-3.83392780849933	6.28029283704441	298.319046096786	7.65593054804547e-67	5.97053212311146e-64
RP11-1069G10.1	-4.84236581525012	-0.435798355699515	297.851453161726	9.6799448258583e-67	7.28866466267041e-64
TPM1	-3.49934140386425	8.20146951257522	296.981210905956	1.49787219471569e-66	1.09025124146039e-63
pk	-3.16440247169398	6.0328352588289	294.096452629545	6.36791922575119e-66	4.48548013591945e-63
SH3BGR	-2.97622920203928	2.21540275668975	287.676849576933	1.59498525371362e-64	1.08837806250283e-61
SLC2A4	-4.8415105203896	2.4036272812898	286.720567606916	2.57708502343048e-64	1.70524935065539e-61
KCNMA1	-4.2103913717425	3.98526141888588	285.949248307968	3.79489297969486e-64	2.43721420895933e-61
CPED1	-4.06487820309985	3.2964105564659	285.798346872197	4.09337184816059e-64	2.5537962193267e-61
FLNC	-5.09519875486518	7.0551362447123	282.273456022716	2.39981468618376e-63	1.45562093020857e-60
RYR3	-3.08223796875249	0.981558442731789	282.124332719721	2.58626706453776e-63	1.52631696273639e-60
CSRNP1	-2.80541924319488	5.63338623965559	282.05701917964	2.67511079681569e-63	1.53720314103335e-60
SVIL	-3.0202420831927	7.02879104278911	279.700585977482	8.72657374980836e-63	4.88598626668757e-60
SCARA5	-5.22526389715808	3.20239089988984	273.544141300426	1.91644953670633e-61	1.04618980208799e-58
MYOCD	-4.88210827332993	3.30296565443932	273.449309276635	2.0098546595474e-61	1.07041917916773e-58
ITPKB	-2.17729222818428	5.41691668166247	272.040536237067	4.07557939725022e-61	2.11891313615133e-58
ADAMTS9-AS1	-5.11885812217439	1.25727533347153	263.476970156459	2.99666808005805e-59	1.52174986502669e-56
SORBS1	-4.42291628891019	6.31958601161758	263.109590909981	3.60341899238848e-59	1.78827857085897e-56
PPP1R12A	-2.02087165280777	6.15276687178967	263.048516922621	3.71558196173792e-59	1.80296550481131e-56
NT5DC3	-2.84533736878715	3.85338092094099	260.609483160945	1.26375810641538e-58	5.99900478514918e-56
TACR2	-4.43997019714	2.21266990184738	259.855510733296	1.84506378149576e-58	8.57208781547692e-56
MYH11	-5.42617743861858	10.3940398578364	259.215048374007	2.54459006081337e-58	1.15757642849835e-55
FBXL22	-3.58280560409144	1.86520533012465	256.911358419145	8.08688852144479e-58	3.60378158682181e-55
AKAP6	-3.9575972714104	2.41984009589973	256.218874556673	1.1448116160189e-57	4.99962128947774e-55
CTC-296K1.3	-5.06978168539739	0.775351777924874	252.004279392614	9.49501237243425e-57	4.06535470910734e-54
NR4A1	-3.8304532146833	7.08283088921067	251.52263262912	1.20919401025532e-56	5.07768469383369e-54
RAB9B	-3.65911068397596	1.65202332622613	250.821227801367	1.71951419574605e-56	7.08439848647371e-54
KANK2	-2.89566725364892	6.49448667052573	249.346546049839	3.60495015420481e-56	1.45773502902252e-53
FHL1	-4.4265329823781	6.30213943790752	248.821821142232	4.69132666660233e-56	1.86254198348961e-53
GPRASP1	-3.18249348210201	2.80479237748409	248.761041759817	4.83666914921881e-56	1.88595549182753e-53
RANBP3L	-4.7368104083469	0.75073141097467	247.724367697349	8.13873577362357e-56	3.1178497254885e-53
RASSF3	-2.42309930127932	5.3327276652366	244.63594361195	3.83620893914324e-55	1.444266524054e-52
AF131217.1	-4.56865376846064	1.39138414412771	244.452578899295	4.20611275735207e-55	1.55668946050067e-52
EGR1	-3.45275526433192	8.14315129172946	244.012869978608	5.24505802895794e-55	1.90885145200543e-52
DIXDC1	-3.25324528115948	3.86151940971583	243.925065877059	5.48143462579884e-55	1.96217387686793e-52
NACC2	-2.56436060487284	4.84662096910566	243.162855844532	8.0367447015896e-55	2.83048963393404e-52
MIR143HG	-4.1017418290089	1.65636976644498	242.987357637652	8.77697049260975e-55	3.04212583613693e-52
DSTN	-2.01226685123516	8.73448697060899	242.7731420253	9.77351854922029e-55	3.3346023600121e-52
PSD	-3.9153287255852	4.05449817884746	242.696605027613	1.01563733093788e-54	3.41191642436301e-52
SRF	-1.71680084626044	6.22495843740671	242.588086942005	1.07250515844831e-54	3.54836706664807e-52
TNXB	-4.34584402651472	4.3250054993555	241.677320272873	1.69425990799651e-54	5.52177005238982e-52
ADAMTS9-AS2	-4.16740459125768	-0.89966053231245	240.794900654581	2.63865659003834e-54	8.4731919558937e-52
MYL9	-3.94150223404112	8.99558414905297	240.418690374738	3.18722453903371e-54	1.0086410874542e-51
FNBP1	-2.48097155393361	5.68695748012168	240.344741762286	3.30778028243998e-54	1.03183843210513e-51
SDPR	-3.88263235340888	4.19394672677509	240.223276240481	3.51577789684535e-54	1.08127501627486e-51
DMD	-3.95940449952284	4.10353471152812	238.814362290437	7.1323078574935e-54	2.16307047744761e-51
PGM5	-4.8719128697949	5.39202921193035	237.42288227371	1.43431526531777e-53	4.29037097718888e-51
CBX7	-2.51205235965626	4.79184372623443	237.299696485677	1.52582891102307e-53	4.50243244609457e-51
ITGA8	-3.48434707130992	3.5065024135876	235.476669776265	3.81093753528725e-53	1.10954176027377e-50
PTGS1	-4.36509897042609	6.15732059483375	234.880572661392	5.14065530349298e-53	1.46856516545777e-50
KIAA1644	-4.39219562568467	2.68766205785626	234.865933027849	5.17858205441695e-53	1.46856516545777e-50
RBFOX3	-5.30710395619862	2.39029745476283	234.25452000836	7.03945131695007e-53	1.97068537124259e-50
LIMS2	-3.45524597864937	5.00334255408693	234.192764027119	7.26115530185397e-53	2.00702009077574e-50
ADAMTSL3	-4.33364115275413	1.76398455987692	233.433101631202	1.06331985901073e-52	2.90233155516978e-50
PALLD	-3.20873754470424	7.58072001572056	232.917564334612	1.377486954494e-52	3.71343273312729e-50
FAM107A	-4.05640835320096	3.10587255426139	232.763550773621	1.48824194098306e-52	3.96307939308612e-50
CTC-296K1.4	-5.24757717200955	0.31219414404578	231.831004131749	2.3770474429623e-52	6.2020160094769e-50
ADAMTS1	-3.43913113306287	6.43286074671414	231.823661583526	2.38582773766285e-52	6.2020160094769e-50
NEGR1	-4.21179257187145	3.16153498441077	230.270346856199	5.20456685579485e-52	1.33702261015455e-49
F10	-3.70151671911293	1.11821933979323	229.327405668852	8.35651324949552e-52	2.12177701530214e-49
BHMT2	-4.10126303316555	1.02139626375693	226.956945862866	2.74789916985211e-51	6.8969110658495e-49
LMOD1	-4.49032094940759	6.4133446713663	226.068877879321	4.2922627459102e-51	1.06506646954199e-48
CRY2	-1.71542278828672	4.75837606953809	225.918950318216	4.62791598480837e-51	1.13545138701433e-48
FLNA	-3.34189379422805	10.5286472376229	225.849447520582	4.79230049953262e-51	1.16271859675327e-48
RCAN2	-3.28468578490666	3.9462445490856	224.794455849368	8.14030094167905e-51	1.95331441057696e-48
ITIH5	-3.61871141026553	4.97495786221925	224.729857484874	8.40871598330844e-51	1.9957904588209e-48
KCNB1	-4.81765076573061	0.637159833890914	223.363997480217	1.66968542025049e-50	3.92034955232147e-48
PPAP2B	-2.40743807895934	5.772940558072	222.1238189386	3.11267949386496e-50	7.23068823702503e-48
TLN1	-2.11246678396757	8.39939684314111	221.465895959858	4.33150698892183e-50	9.95608280106286e-48
HSPB6	-4.79117616329566	5.38638025143095	221.443259262757	4.3810329154851e-50	9.96502445234715e-48
LPPR4	-3.5977589013454	1.67838174324153	220.192832189516	8.20960110226094e-50	1.84809123370072e-47
RP11-102K13.5	-5.11625786086959	1.45911850541116	219.476546293446	1.17642107602498e-49	2.62125822613077e-47
ITPR1	-2.8887221621358	4.75718093237809	219.242769663353	1.32298860043492e-49	2.91805849283807e-47
C1QTNF7	-3.78673715326562	1.5200801697248	218.84314952651	1.61705628480806e-49	3.53100410350687e-47
RAP1A	-1.56075266740699	6.22203412594044	218.167432362906	2.27049610899981e-49	4.9087676273386e-47
RAB23	-3.05040353302372	3.79027817568511	218.006182141121	2.46203894570811e-49	5.27069435475317e-47
PCSK7	-2.03423296158393	4.83140871588013	216.558499448351	5.09435245103507e-49	1.08000271961943e-46
RP11-887P2.5	-4.89456822162095	-0.739444194429001	216.300741852089	5.7985127296639e-49	1.21746465350905e-46
PDE1C	-3.85626613365015	1.81602082551044	216.063678876873	6.53175901688207e-49	1.35835704659654e-46
CACNA1H	-3.64805837990354	4.77743794992439	215.722718902451	7.75190614569161e-49	1.59689266601247e-46
CGNL1	-3.32619686846646	3.33203670164494	215.145135272011	1.03611054023191e-48	2.11444016415926e-46
DMGDH	-2.85988463473863	-0.770803254167952	214.600635545003	1.36203404127962e-48	2.74144379851926e-46
KCNMB1	-3.97117686075282	3.85125731346782	214.591262186816	1.36846205366642e-48	2.74144379851926e-46
RP11-867G23.10	-4.30656790634481	-0.394107055588014	213.168275836391	2.79680279877172e-48	5.55190781036176e-46
FGL2	-3.65293854200555	4.81363911269631	213.09630912929	2.89975874877762e-48	5.70442630975748e-46
CFD	-3.71348714742636	5.12927450284675	212.973916990488	3.08363234642861e-48	6.01198177826921e-46
ZEB1	-3.05020072462932	4.47208653995832	212.658170172226	3.61364392880653e-48	6.98296715304597e-46
SORBS2	-3.67794335703852	4.84104121292801	210.674683599551	9.78746149629691e-48	1.87472815116789e-45
FYCO1	-2.09450406196304	5.75090638204575	209.698387954936	1.59834020710447e-47	3.03490058802898e-45
MSRB3	-3.63239881488568	5.19438097572987	209.369697808224	1.88530161450468e-47	3.54891776330381e-45
EGR3	-3.73400502467548	3.79520955554147	209.326247390152	1.92690643186973e-47	3.59623323472713e-45
PJA2	-1.91111469161293	6.13058367535193	208.949288705561	2.32864831287754e-47	4.30918343728763e-45
ZFP36	-2.92675223039473	8.46860784019814	207.813933684586	4.11922143496407e-47	7.55859825662818e-45
DMPK	-2.15094321324613	5.87092320459586	207.691625179227	4.38026847822705e-47	7.9706285408805e-45
CALD1	-3.23066560654078	8.16785551668024	207.535296547698	4.73815245292107e-47	8.55060305470947e-45
PI16	-5.54982681761358	4.01992690847055	207.259299540782	5.4428613208347e-47	9.74182949194643e-45
KCNE4	-3.66367810324183	3.3204501499333	206.917423249687	6.46278730616496e-47	1.14732864729608e-44
SOBP	-3.29521126175972	2.47493221524571	206.744223300032	7.0503369957889e-47	1.24154160193586e-44
RNF150	-3.64416862991478	2.97867904987666	206.704861751667	7.19114561858631e-47	1.25620684581961e-44
MICU3	-3.35331069872643	0.474722987328426	205.464427477473	1.34106429772804e-46	2.32408571469759e-44
RBPMS2	-3.7212106154991	3.59076280797336	205.102395618222	1.60858172914859e-46	2.76574729430618e-44
PRUNE2	-4.56256985018055	4.67966626788254	204.625240214354	2.04435849447045e-46	3.48754781916068e-44
NEXN	-3.41335523263242	4.11730174690625	204.391112836411	2.29955283513384e-46	3.8924833882157e-44
RP11-805I24.3	-4.25099951585521	-1.18910687797311	203.332990262367	3.91316422847293e-46	6.57291185330268e-44
PER2	-2.22816487732566	4.26416338805059	202.663734095533	5.47727092199179e-46	9.12989983607731e-44
CCDC69	-2.81789860449613	5.47818890225427	202.572917809543	5.73298914410017e-46	9.48375385989177e-44
SVEP1	-3.14365599950512	3.68845873956674	202.44603093858	6.11039098282401e-46	1.00320674812741e-43
RP11-358D17.2	-4.18153670502676	-1.99815966409173	202.208083296281	6.88638956100984e-46	1.12217315264336e-43
FAXDC2	-2.87739851973895	2.99312222523706	201.896291433627	8.05430696863282e-46	1.30276923679308e-43
DTNA	-4.01875817774563	3.51771567568107	201.502312827827	9.8174702246097e-46	1.57628146929836e-43
NR4A3	-3.88901311566824	4.16159017928686	201.421033809542	1.0226708233337e-45	1.63000292688428e-43
PGM5P4	-5.29681596623463	-1.96049370585017	200.32740427017	1.77167983912815e-45	2.8033623889277e-43
LINC01082	-4.07789047476484	-0.141527748004861	200.311691717086	1.78572281438344e-45	2.80525491905589e-43
MAP1B	-3.47242298800769	5.61491202911447	200.043698730269	2.04312934625236e-45	3.1866980289119e-43
SPINK5	-4.53696501590085	5.36050053676657	199.743789063193	2.3754343560851e-45	3.67872231201945e-43
MIR133A1HG	-3.95214240290681	-2.59017228365319	199.577288532223	2.5827209017315e-45	3.97156997254994e-43
ACACB	-2.83053310032817	3.91332227601419	199.510922204447	2.67030123622608e-45	4.07753131428201e-43
CNN1	-4.69100535975952	7.65314279302579	199.414370504319	2.80304632803443e-45	4.2505083068722e-43
TARID	-3.96461724196187	-1.19401413474425	198.719934305446	3.97351871260357e-45	5.98384514540769e-43
AOC3	-3.5600840516273	5.59430765454491	197.186761981436	8.58548163998671e-45	1.28405874719692e-42
NPY6R	-5.08789154467284	-0.102380511362263	196.703470305636	1.09455529358727e-44	1.62589859801167e-42
ITGB1BP2	-2.77305532834367	0.834824966865353	196.378743914874	1.28856507527496e-44	1.9011558772773e-42
HDAC4	-2.15184414414837	3.81199189581791	195.82516910935	1.70184688344923e-44	2.49406231859042e-42
SPARCL1	-3.19296591879493	7.31442605397334	195.73066862049	1.7846159698468e-44	2.59792495450498e-42
CRYAB	-3.75141280407341	5.04449719574477	195.541011655092	1.96307401182611e-44	2.83878702796258e-42
HMCN2	-3.74790707719257	2.55585360729402	194.619216205278	3.11973583835683e-44	4.48174682673419e-42
CACNB2	-3.26008515899909	1.8927833825119	193.877303314183	4.52942639057189e-44	6.46434997807371e-42
MAP1A	-3.33205676354451	4.23408719961168	193.638385297132	5.10726812311804e-44	7.24170822963673e-42
P2RX1	-4.49509511774089	3.50252252625187	192.873407931399	7.50157158541488e-44	1.05680204605883e-41
ABL1	-1.68404190197167	6.4412858887017	190.044614346298	3.10879940857843e-43	4.35152204395632e-41
ALDH1B1	-2.66739878982329	5.95674518855742	189.972398134216	3.22370977364921e-43	4.48362589919772e-41
GSN	-2.44760246565797	8.91267956535273	188.547852982323	6.59643988902918e-43	9.11644692511653e-41
MYOC	-5.57946398633529	0.729770412225441	186.984940024882	1.44704010409335e-42	1.98726840962154e-40
MIR23A	-3.90539679073412	-2.25609477926892	186.671219714925	1.69420085484988e-42	2.31216061665637e-40
PDZRN4	-4.9373087448872	1.68956826517575	186.383046930562	1.95827101694776e-42	2.65595067863796e-40
P2RY14	-3.20759139925219	0.863707302184429	186.15703786688	2.19386933933998e-42	2.95711919097703e-40
KLF2	-2.90565271210897	4.32661603146687	184.714120088664	4.53114858682105e-42	6.07007119888494e-40
C16orf89	-4.36210378424497	1.44386860842878	184.496164916348	5.05580528182731e-42	6.73161976426714e-40
NKAPL	-3.23958927784077	-1.83740591125974	184.464211904803	5.13766829787602e-42	6.7991590880255e-40
FENDRR	-3.88039276345077	3.68419118394919	184.388957196302	5.33574522433777e-42	7.01875498305057e-40
DUSP1	-3.11399792285535	8.11654079653453	182.88067524241	1.13888265435331e-41	1.48914021799155e-39
MAT2A	-1.71849589316489	7.09945666076014	182.352263484951	1.48540117301063e-41	1.93066785796786e-39
DOK6	-3.73519853840741	1.79601517830082	182.049304369552	1.72976739654106e-41	2.23498230005151e-39
PDK4	-3.65282299636081	5.29782498816395	181.754832167952	2.00576153835772e-41	2.57634170303407e-39
RP11-617F23.1	-2.51354828469701	1.92916888682352	181.354536788009	2.45287813977795e-41	3.13222497428019e-39
RP11-531A24.5	-2.93482642808187	0.463266892811248	177.842991767795	1.43350133055021e-40	1.81987994499386e-38
KLHL30-AS1	-4.28498529186287	-2.77442829131308	177.619520503416	1.60396287019682e-40	2.02451637188542e-38
MEF2D	-1.36269533768143	5.82439549550689	177.32885216587	1.856367190104e-40	2.32963413581098e-38
DCUN1D3	-1.75530080891915	4.0081367719889	177.312100403406	1.8720686567849e-40	2.33591378226029e-38
LINC00641	-2.24486241681348	2.5486211957624	177.232001577572	1.94900094764711e-40	2.4180900393649e-38
FOXF1	-3.16527794625595	4.03721287805946	176.737075249412	2.49968048827417e-40	3.07459902698324e-38
FERMT2	-2.91622847623411	5.32629077580534	176.731804644494	2.50631355011457e-40	3.07459902698324e-38
RCAN1	-2.6949464491127	5.89425096664065	176.682193708801	2.56961804407681e-40	3.13464690561236e-38
AP000892.6	-3.75140885761427	3.54474447271434	176.485211235897	2.83715025600263e-40	3.44177849944852e-38
FIGF	-3.74936853120817	0.606199168650375	176.174754847381	3.31646324212832e-40	4.00101057210575e-38
RASL12	-3.16371541095636	3.5668139126743	175.529526064731	4.58746508305964e-40	5.50394986558738e-38
PAMR1	-2.87922861868253	3.43731326231536	174.780764841609	6.68470380597734e-40	7.97634930641099e-38
DNAJB4	-2.24963328638963	4.21822704277369	174.494680107525	7.71891822206899e-40	9.16034229875535e-38
FOS	-3.11932883243614	8.99355782828524	174.168728639238	9.09363203398437e-40	1.07334350861666e-37
DNAJB5	-2.91684114165095	3.92808516336343	173.898845218976	1.04153722303308e-39	1.22274230119088e-37
SOX17	-2.90613049740002	1.72713217818372	173.601378513669	1.20958522448631e-39	1.41243331346968e-37
MUC21	-6.41657429842744	3.8704833354022	173.201609147025	1.47890506781913e-39	1.71773250323929e-37
RP11-613D13.8	-3.36516029097568	-1.47781123254229	172.508489916015	2.09560851912843e-39	2.4211485515179e-37
PDE5A	-2.70428145825348	4.07754847818332	172.181295943863	2.47039854768127e-39	2.83913803616675e-37
GNAL	-2.9680870450929	3.04216344752288	172.017116711796	2.68301378786197e-39	3.06734497757875e-37
ACTN2	-4.57520405659208	1.00343849042291	171.967119507737	2.75132610863851e-39	3.12906025563701e-37
SYNE1	-2.57101214039268	4.90110461620213	171.825960216986	2.95372950833614e-39	3.34184650487192e-37
TPPP	-3.41520900698971	2.93456271986446	171.802371601939	2.98897580463959e-39	3.36429256031496e-37
ILK	-2.12971272510297	3.35411026562898	171.767435284803	3.04195220628977e-39	3.40636248084838e-37
KLF9	-2.75420282934438	5.08340632887907	171.707416549673	3.13516439619334e-39	3.49282906914682e-37
TMOD1	-3.64457817534737	2.27275336489409	171.36332367349	3.72743251276561e-39	4.13158458623095e-37
MRVI1	-3.1432069693204	4.89203567288706	171.35114998886	3.75032169994805e-39	4.13596084040735e-37
PDE4D	-2.38573377669309	4.59050493835373	171.298583084958	3.85078393508958e-39	4.22541296515659e-37
LRRC2	-3.92466647561168	-0.0971345302622925	171.267124734302	3.912187622269e-39	4.2713264459933e-37
HAND2-AS1	-4.37026295630619	1.33673453429228	171.239725463983	3.96646565545411e-39	4.30904199266148e-37
ACTG2	-4.3906170930934	8.74089820066596	170.356677685913	6.18393605458109e-39	6.6847736479125e-37
ASB2	-3.53738688066733	3.05455411923262	170.31571504506	6.31264749386959e-39	6.79029412197717e-37
ADARB1	-2.70592530404927	4.96032352387959	170.081952926571	7.10014430870864e-39	7.59993878063538e-37
GPR133	-4.18570293658384	2.86316548852003	169.917010751918	7.71422305874584e-39	8.21696462003776e-37
PRKG1	-3.10800788522079	2.84096038400843	169.339868913437	1.03121044999285e-38	1.09308307699242e-36
USP12	-1.59077999521793	4.87535975389359	169.040149548937	1.19897684372021e-38	1.26477576615819e-36
PPP1R14A	-3.18472722805926	3.66730796436963	169.02659363418	1.20717890933754e-38	1.26730570501416e-36
LDLRAD2	-2.41733822435995	0.568055089289341	168.546156403552	1.53712163529495e-38	1.60596114967946e-36
ARHGAP20	-3.31519552876463	0.987757686274239	168.306900957422	1.73367146709268e-38	1.8026881026398e-36
CH25H	-3.33060248195117	2.26106278408478	168.009701683582	2.01317788420227e-38	2.08340058196402e-36
FOSB	-3.7842438122544	7.60235251167997	167.923595090828	2.10227725089606e-38	2.16534556842294e-36
METTL24	-3.75100006062538	-1.03048974823135	167.753368557824	2.29019203625682e-38	2.34782315979831e-36
TEAD1	-2.04671527791081	5.99343641364234	167.725586260127	2.32241751658959e-38	2.36973406038553e-36
PGR	-3.40129329781788	0.721722541989283	167.15846801241	3.08898213076082e-38	3.13725645615317e-36
MXRA7	-2.31229655060761	5.95044048506203	166.871499689662	3.5686055151272e-38	3.60759583464433e-36
LTBP4	-2.52061439223043	6.55089876642635	165.932644794549	5.72241245944902e-38	5.75827642693681e-36
PRELP	-3.76484567316415	5.0971420432541	165.584747309546	6.81670577766655e-38	6.82796272298747e-36
SVILP1	-2.99931433367432	-0.421031657068243	165.373678755345	7.58020976782552e-38	7.55805755663187e-36
IGSF9B	-3.60793538174358	0.149521084874331	164.306815411645	1.2963924814845e-37	1.28672846480435e-35
JAM3	-2.82672264869977	4.52507262926473	163.840904791328	1.63876633076582e-37	1.61919011758382e-35
ACTA2	-3.40348325375741	8.76816026990269	163.118074605277	2.35736231421391e-37	2.31871006726013e-35
STARD9	-2.45862535247143	2.72663287313739	162.769232288577	2.80954395015609e-37	2.75108527782997e-35
C2orf40	-4.6986958999025	1.44725385309643	162.758078386202	2.82535206467935e-37	2.75421373590796e-35
ZCCHC24	-2.77985249064488	4.71816458994289	162.566787681909	3.11073588050033e-37	3.01893460829356e-35
ARID5B	-2.07894300592047	6.09156518401768	162.397336392729	3.38752706895622e-37	3.2730106671561e-35
PRDM6	-3.33298580024587	2.66949924274295	161.655979725589	4.91867345084463e-37	4.73146050540279e-35
PTGES3L	-2.64738378653514	-0.0166169827385779	161.365867809784	5.69154736018204e-37	5.45090474372522e-35
LSM11	-1.80462511954637	3.31094376110418	161.051001353374	6.66840171993113e-37	6.35856855704874e-35
CASQ2	-4.85326157494813	3.67002468009999	159.993609003634	1.13512762362726e-36	1.07768029519674e-34
SLIT3	-3.16033004327503	5.49771188728001	159.867484090845	1.20948793117475e-36	1.14330642706198e-34
C1orf177	-3.83468737594177	-1.03948301652906	159.7002840205	1.31562779432936e-36	1.23827795331792e-34
RNF122	-2.13444224799579	3.49055463183163	159.599839582886	1.38381881517055e-36	1.29686985614009e-34
CACNA1C	-3.09815011577738	3.73684142388686	159.46693651007	1.4795085067339e-36	1.38062169884793e-34
CMTM5	-3.82429225829941	-2.37505433006609	159.2457531157	1.65365366316019e-36	1.53656091016025e-34
MIR4697HG	-3.83157540698611	1.51848154929242	158.438733293684	2.48185531959872e-36	2.29634715079482e-34
FOXN3	-1.7296508463646	5.73171440666745	158.191811132684	2.81014971888235e-36	2.58913203635084e-34
ABI3BP	-3.40771215571519	3.98044719224346	157.995904720865	3.10124286798899e-36	2.84532517921881e-34
GADD45B	-2.75141358666339	5.99068358724083	157.258842836077	4.49355040588184e-36	4.10548814488853e-34
SRL	-3.16766995254038	-0.324388293940426	157.026017373947	5.05201677632324e-36	4.5964932636581e-34
VCL	-1.92902838640704	7.63214386179188	156.490228458472	6.61519854956069e-36	5.99375417129491e-34
AFF3	-3.88998437554689	2.07346716687897	156.360725060521	7.06060206512792e-36	6.37088044190633e-34
NR4A2	-2.87716458786383	4.53872209444817	156.050494103806	8.25341043157829e-36	7.41652140674665e-34
ACTC1	-5.34757634149344	6.47244883495393	155.972537294323	8.58358487314541e-36	7.68160488893455e-34
RHOB	-2.21547057016653	8.05378154765636	155.942827126701	8.7128660894733e-36	7.76547526243833e-34
LMO3	-3.85398272155883	3.48570223844913	155.806793189634	9.33012760648291e-36	8.28181570793336e-34
SORCS1	-4.40307904255002	-0.0730261782629821	155.086734671958	1.34041607771865e-35	1.18499293413216e-33
ATP1A2	-4.75810099162782	3.48905280811239	154.757464365299	1.5819600644973e-35	1.39289032130496e-33
ATF3	-3.17272186457025	6.81534428017666	154.579420929907	1.7302306012196e-35	1.51732190394502e-33
TBX20	-4.52700909066779	-0.0840295615570618	154.230904604469	2.06189872453003e-35	1.80094482195351e-33
WWTR1	-2.15832238388367	5.89160298768319	154.093684445745	2.20930238893514e-35	1.92200505835807e-33
TP53INP2	-2.3274049680298	5.52172483026673	153.870849626618	2.47145903945383e-35	2.14153887244103e-33
CYR61	-3.01282029093351	7.7532064402041	153.029830619122	3.77357922375076e-35	3.25691209208781e-33
MTURN	-2.09714131192315	4.92545728634648	152.920671313745	3.98666829514404e-35	3.42727909026635e-33
TNS2	-2.12930188692796	5.37005316469515	152.833050234681	4.16638748526116e-35	3.56773478933971e-33
ARID5A	-2.12686823627049	4.95714436169867	152.595294046137	4.69592918899508e-35	3.99340909261445e-33
TPM2	-3.17922166053183	8.37502550119986	152.593544804225	4.70006474080379e-35	3.99340909261445e-33
BAG2	-2.71154154051671	4.17950411897037	152.264954431727	5.54521623199111e-35	4.69323029619217e-33
MORN5	-4.91876458416642	-1.89982878036781	152.073800868192	6.10514889369927e-35	5.14718267346785e-33
PLP1	-4.36717516439811	0.799465682177963	151.623851174325	7.65661526388189e-35	6.43037888085096e-33
C11orf96	-3.15661933056096	5.45777159926713	151.54152221757	7.98051213835016e-35	6.6767227223377e-33
CRNN	-8.53494157145516	5.38377502156328	151.459361779644	8.31740656232197e-35	6.93201869064361e-33
GEM	-3.24588607580328	4.46234916436826	151.219921790075	9.38254861543867e-35	7.79001260709957e-33
NTRK3	-3.94492528742639	0.666058073991452	151.088901791955	1.00220661491324e-34	8.28946350122937e-33
CCL2	-3.32177396647835	5.07425882476363	150.628792258211	1.26334673802185e-34	1.04099771213e-32
REEP1	-3.91041715896512	2.46767606863041	150.313396066271	1.48067339058191e-34	1.21548812619348e-32
JPH2	-3.58681060515293	4.12486908840963	149.421762243936	2.31926471229516e-34	1.89675896096169e-32
LRRC3B	-5.15608913112213	-1.56891472142364	149.370893661502	2.37940994099762e-34	1.93868639819492e-32
PLAC9	-3.02625328243476	2.34846730499788	148.803430429755	3.16597974157544e-34	2.5699752281428e-32
JAM2	-2.71548925512179	2.91858183112658	148.523811941943	3.64443009514137e-34	2.94739909472248e-32
PCOLCE2	-3.83850902655639	2.87283108461835	148.244505836908	4.1945326793161e-34	3.37977179282459e-32
KY	-3.39421352598357	-1.60033895352172	147.903194659155	4.98072250176691e-34	3.99849472605082e-32
AQP1	-2.46774758487395	6.49719681470298	147.634119903145	5.70310562810384e-34	4.56164888261082e-32
SBSPON	-3.45763486003847	3.71891120423372	147.603047577405	5.79300353184627e-34	4.61664325260566e-32
MAMDC2	-3.63763167546857	2.75346446296589	146.979667009662	7.92822781174193e-34	6.29530118171625e-32
PDE1A	-3.02744345137875	2.05163450187829	146.737382488662	8.95655631996998e-34	7.08606390590089e-32
EMP1	-2.89039210333836	7.59402104341394	146.705373059881	9.1020364291643e-34	7.17516489051378e-32
OGN	-4.65971138452853	2.88833124807101	146.342092614722	1.0928364842427e-33	8.58387678774229e-32
FXYD6	-3.4714552924251	4.41396783642914	145.357051973988	1.79432523801425e-33	1.40433282785947e-31
C20orf166-AS1	-4.34145707908161	-0.106563057281166	144.990701184479	2.15771412842025e-33	1.6827087752923e-31
NFASC	-2.86851478441547	3.69049968433769	144.840126647965	2.32762689098792e-33	1.80875661180114e-31
CTB-193M12.4	-3.10117262529916	-1.30846488756477	144.669355807305	2.53657982505612e-33	1.96414032127395e-31
GNAO1	-3.51360733951107	2.58262168116075	144.392917272337	2.91531958013759e-33	2.24943174388284e-31
CKMT2	-2.85255688357751	0.0985540474090732	144.147314203627	3.29900452007464e-33	2.53651629226584e-31
PID1	-3.13227756102442	2.26078978474587	143.85083682141	3.83003932367084e-33	2.93448205865532e-31
TMEM252	-5.17998026645139	-0.71903768417734	143.583828259333	4.38108227664223e-33	3.34494099974685e-31
PKD1	-1.59107442321964	5.77436044857407	143.045204574734	5.74575571750135e-33	4.37157915844458e-31
HBEGF	-2.8178232139925	5.47943539255229	142.540040917606	7.40968699968256e-33	5.61798351823154e-31
PLN	-4.16347088221851	3.85903814625936	142.505121982061	7.54110337408679e-33	5.69783852168024e-31
CPEB1	-3.49062548968503	0.410687630240123	142.452141690688	7.74495802327891e-33	5.83168632401098e-31
RP1-65J11.1	-3.80625057656581	-2.6167727496176	142.410474322941	7.90914768459468e-33	5.93485047562919e-31
CAMK2A	-3.75645906694461	0.0551045232613638	141.996603284255	9.74145966320359e-33	7.28474360293539e-31
STON1	-2.61827207851816	3.56871690804433	141.935134068924	1.00476534735087e-32	7.48807376271457e-31
APOLD1	-2.47926827847203	4.97804437958013	141.285064996154	1.3938260487253e-32	1.03522399999883e-30
TPSG1	-3.29333387350342	-1.74534993757828	141.221932827528	1.43884256590978e-32	1.06503614471885e-30
SCN11A	-4.36046351267461	1.52474239371763	140.942042716331	1.65659191038252e-32	1.22207232956462e-30
RAI2	-2.79729132677452	2.82540036547212	140.898269553427	1.69350812224526e-32	1.24509910294099e-30
ANTXR2	-2.52646052572885	5.76328371559797	140.575891974206	1.99196297427474e-32	1.45961421161957e-30
KLHL42	-1.60508127942397	5.05644622477946	140.401927222514	2.17431478242168e-32	1.58790426718929e-30
TAGLN	-3.35128753806179	8.98424850761433	139.857458464619	2.86012090377557e-32	2.08178666849478e-30
PARK2	-2.77388247971512	0.729513394990111	139.733246653212	3.04471690649581e-32	2.20878532791503e-30
GNG7	-2.83194906944004	2.23342709789907	139.579934517531	3.28907145164357e-32	2.3781511330493e-30
COX7A1	-2.72408072245704	2.84344667836903	139.111738665219	4.16351598823372e-32	3.00047970690005e-30
CLIP3	-2.9733091968385	4.45070188753652	138.972262047388	4.46644509111066e-32	3.2082004937333e-30
ZNF106	-1.59299652628804	5.59510238016132	138.883308987546	4.67105534798355e-32	3.34416933044488e-30
DACT3	-3.25335295752115	3.23882475920034	138.543573320143	5.54258173039396e-32	3.95515734198962e-30
PARVA	-1.75621188894739	6.07017772468896	138.477992780485	5.72867412249555e-32	4.0746360957268e-30
PKMP3	-2.66752388479858	-1.45643590248546	138.441590219982	5.83465427420503e-32	4.13654255621887e-30
FBXL7	-2.65200537097907	2.96863784500595	138.305017896962	6.25003947391684e-32	4.4166945615679e-30
ROCK2	-1.37949622714048	5.92493645488683	136.834727918206	1.31051017927653e-31	9.23106460473623e-30
SLC25A23	-2.22897362855294	5.32175630881804	136.745231330752	1.37092722755712e-31	9.62558422538175e-30
C3orf70	-2.9081071044795	2.92812052424987	136.52293599576	1.53332252050142e-31	1.07312918454068e-29
PDE2A	-2.70084853739043	3.22107172703601	136.377841392122	1.64955972380998e-31	1.1507918891091e-29
ADAMTS4	-3.01736319210498	5.37910903098916	136.226251820073	1.78042376913585e-31	1.2381316376704e-29
MIR22HG	-2.14828010555042	4.5321690861675	136.085705282362	1.91101302987199e-31	1.32472636572332e-29
LINC00702	-3.55007448399726	1.53348009147143	135.928893076705	2.06805362989603e-31	1.42905123615221e-29
MEF2C-AS1	-3.30459866126025	-1.55429100465357	135.725724608878	2.2908648006026e-31	1.57802283236462e-29
SLC25A4	-1.73115119188668	4.86263271922375	135.65418755515	2.3749057930746e-31	1.63076864457789e-29
RP11-753H16.3	-4.32722984322667	-1.0262666669915	135.625320260577	2.40968567912452e-31	1.64946383979194e-29
NECAB1	-3.24867986592215	1.81519651902223	135.55145186841	2.50102096240277e-31	1.70663417921959e-29
SLC8A1	-2.63477685110638	3.76453954325072	135.467286055852	2.60931587528255e-31	1.77498509198348e-29
RNF180	-2.66419042145787	1.27195919916979	134.342406451692	4.59807353618916e-31	3.11812216572132e-29
MYH2	-5.26966384993078	-1.89180090268461	134.282394796893	4.73917675760879e-31	3.20385955662989e-29
CTGF	-3.08788430158474	7.59373517001808	133.92973095174	5.66038163859064e-31	3.80464432675285e-29
NCS1	-2.16835426630795	5.81963868269107	133.928914361333	5.66271023170305e-31	3.80464432675285e-29
KCNA5	-3.37832190499289	-0.68781743558838	133.704665308674	6.33983637757312e-31	4.2465235319229e-29
ZBTB16	-3.79394856118073	1.07935761487754	132.968413357016	9.18617724995418e-31	6.13423138929662e-29
FXYD1	-3.09188265042994	-0.561315462176537	132.882664829318	9.59164117995497e-31	6.38545965870417e-29
PRKAG2	-1.7184719828637	4.36947601216866	132.741753252704	1.02971852935807e-30	6.83432638512545e-29
STAT5B	-1.15425651057672	5.99092924311638	132.646871994732	1.08012680197563e-30	7.14716631755752e-29
RGS2	-2.8830565832914	5.84931729065704	132.294195032178	1.2901115656881e-30	8.51083871551821e-29
PLCL1	-2.55528397503442	1.44821995442877	132.175865713756	1.36934737102775e-30	9.00634614269939e-29
PKIG	-2.14827861576587	5.47904519280097	131.604770463274	1.82579456510523e-30	1.19723874245158e-28
NR3C2	-3.19476687147111	2.45943107622605	131.537993215536	1.88825655152342e-30	1.2344901215289e-28
B3GALT2	-3.2292738073881	-1.37105649467333	131.336359003515	2.09013119259673e-30	1.36239118571768e-28
VSTM4	-2.54989333161285	3.54632676815768	131.124769853755	2.32522251779719e-30	1.51111782436368e-28
PRICKLE2	-2.39392467865611	3.81763508660054	130.481341331525	3.2154049095021e-30	2.08342972118362e-28
CSGALNACT1	-2.14240868490045	3.68891708738197	130.259529967127	3.59555045451012e-30	2.32285324629239e-28
RYR2	-3.3937947284863	1.90432984433999	130.079175256024	3.9375431559889e-30	2.53628886000512e-28
VIPR2	-3.50509813756773	-0.55069793901818	130.04132168743	4.01335325683889e-30	2.57751710930394e-28
ITGA7	-2.9581057509021	4.77105675398155	129.890327845	4.33055765093175e-30	2.77308084650281e-28
FBXO30	-1.52134180796223	4.15996440683527	129.598531133929	5.01634951794956e-30	3.20283649339025e-28
MYOM2	-2.76239681247579	0.65644720731955	129.214521213737	6.08708360738347e-30	3.87514745337683e-28
RP11-498E2.9	-3.82910232916678	-1.99815337932735	129.135134786617	6.33547630975058e-30	4.02155409010795e-28
PDZRN3	-3.09872234553116	3.87007206102229	129.016531932187	6.72558559059584e-30	4.25680831757249e-28
CD34	-2.10134481845412	5.4824018416052	128.966004915925	6.89899283917047e-30	4.35394241722909e-28
MRGPRF	-3.07977945850453	4.06491065381446	128.843334510164	7.3388293836605e-30	4.61817517065161e-28
MYH3	-3.16416299705069	2.79206832620548	128.833865765767	7.37392342022288e-30	4.6269250518387e-28
NFIX	-2.21303431618599	5.47438771324375	128.773717598392	7.60080371467965e-30	4.75562034136805e-28
THBS1	-2.84732145687274	8.71564927066481	128.748266122753	7.6988971011826e-30	4.80323191718352e-28
RP11-64B16.2	-3.08302668066573	0.232688870584314	128.675785787655	7.9852380903877e-30	4.96768259093179e-28
HIPK3	-1.63874778781356	6.04605648942167	128.666570685193	8.02239834162211e-30	4.97662188033126e-28
ANGPTL7	-4.2825499637692	-0.884951705309236	128.392752519412	9.20913324029973e-30	5.69056547876558e-28
ARHGEF25	-2.49660316934525	4.13229111186654	128.389247955004	9.22540840576578e-30	5.69056547876558e-28
DUSP3	-1.46967067917242	6.17603533989704	128.191357539572	1.01926446601845e-29	6.26948137464196e-28
LRRC37A17P	-2.03966992615654	1.43891613437418	128.053379122226	1.09264442110885e-29	6.70196167958785e-28
ZBTB4	-1.30322750911045	6.46508885109728	127.714780715351	1.295898073126e-29	7.9263950489578e-28
KCNIP4	-1.82957234002554	0.302482087054753	127.461270232727	1.47246470414384e-29	8.98121208929744e-28
BCL2L2	-1.52250138984118	5.52195337741569	127.074451427913	1.78933452799993e-29	1.08835400427316e-27
FILIP1L	-2.6639360765714	5.40570951441347	126.937771935708	1.91690795792589e-29	1.1627111713686e-27
EML1	-2.51880796958115	3.84369953730027	126.617903710764	2.25216040098226e-29	1.36227630237808e-27
ADH1B	-4.57207202413096	4.08879306328133	126.610585534929	2.2604806817713e-29	1.36353193831928e-27
RGS22	-3.31943637074008	-1.41534192660548	126.453089041636	2.44718557160697e-29	1.47208661547135e-27
AOX1	-3.64772013085924	2.26877754143513	126.149001049996	2.85242094261279e-29	1.71113911271683e-27
ABCA8	-3.45557978873678	2.41741323919508	125.540067495555	3.87682783453958e-29	2.31701036675499e-27
FAM189A2	-2.81907990359756	1.85938671948979	125.536597263917	3.88361327272543e-29	2.31701036675499e-27
GATA6	-2.89260741207163	2.93300917001828	124.816815828685	5.58166746520586e-29	3.32101609728161e-27
CELF2	-2.71197422690083	3.91410957203055	124.610929482224	6.19190895815284e-29	3.67409032636482e-27
SGCA	-3.6822850010255	2.42101351666876	124.544850950369	6.40157345437614e-29	3.78820482248665e-27
ADCY5	-3.41865699783163	3.67101174714854	124.469479211579	6.64940704504101e-29	3.92422843879772e-27
HSPB7	-3.86311512725534	4.06304829560291	124.177157857225	7.70481777084154e-29	4.53483560226674e-27
MIR497HG	-2.38916988042078	-0.243277128026882	124.143128580568	7.8380914751192e-29	4.60087541534148e-27
CC2D2A	-1.7902078651438	3.46558773226358	124.132112500402	7.88172740191692e-29	4.61408577877367e-27
ITGA9	-2.39491752664052	3.50967700390416	124.035411065646	8.27535177580619e-29	4.83156634696535e-27
ODF3L1	-2.9208495848517	-0.721458435571111	123.910163839713	8.81453748386094e-29	5.132646413269e-27
CNGA3	-3.95339948722611	-2.10582420854784	123.291127824654	1.20418196622663e-28	6.9932227166289e-27
LAMA2	-2.5593960048832	4.24183976156133	122.8736451774	1.48618322928575e-28	8.6080363381124e-27
DDR2	-2.82879657963637	4.70879261746974	122.294902753092	1.98954509636881e-28	1.14930441069602e-26
PDLIM3	-3.25069019418173	5.71688970567184	121.887681349435	2.44283231369767e-28	1.40743235888924e-26
MAFF	-2.07461911523218	6.14025399551923	121.826038733805	2.51992313261201e-28	1.44701760845127e-26
PMP2	-4.21614302626844	-1.60691119492289	121.822208643953	2.52479258481376e-28	1.44701760845127e-26
TACC2	-1.9688288108809	5.88197025486917	121.754579752271	2.61234066729171e-28	1.49327410499952e-26
ITGA1	-2.23664610824675	5.60196749104675	121.456396161626	3.03601278138108e-28	1.73092363170332e-26
SAMD4A	-2.38746982936127	4.05336037319473	121.276925584006	3.32346535865068e-28	1.88987472842438e-26
RP11-1100L3.8	-2.96599696650543	0.00530700537697741	121.089169225849	3.65336475499815e-28	2.0720746179257e-26
IER3	-2.45754472949738	6.61348846419411	120.826839000194	4.16985332597728e-28	2.35888386595958e-26
ZFPM2	-2.82339375327154	2.2125057559307	120.787110106345	4.25420167439069e-28	2.40038107912132e-26
TACR3	-4.54500417759289	-0.963236600790283	120.779944129716	4.26959640769154e-28	2.4028584319163e-26
PARD3B	-2.4165556365788	3.0430912267296	120.766235973562	4.29920117133578e-28	2.41329966008453e-26
MPZ	-2.38589990560074	1.31900400797715	120.642390776833	4.57614377153611e-28	2.56217116398109e-26
C1orf95	-3.97297788725163	1.97041879748371	120.220358289202	5.66098060359084e-28	3.16146221125344e-26
EBF1	-2.60003887239162	2.65188791059363	119.973905508441	6.40983262562334e-28	3.57053839829365e-26
NFIL3	-2.04194362667717	5.15926745732465	119.539338399604	7.97970930730517e-28	4.42702619527815e-26
ASPA	-3.34202499481599	0.929856564138863	119.537291408265	7.98794798012269e-28	4.42702619527815e-26
RP11-753H16.5	-3.18334758645679	-2.45103746802822	119.505863735585	8.11551043509502e-28	4.48633635090468e-26
CPEB4	-1.8065407892352	4.6717748240287	119.468488748753	8.26986740393511e-28	4.56012183414968e-26
PTGFR	-3.53780218996747	1.71274970053207	119.365773521098	8.70936810398235e-28	4.79037183673951e-26
SPEG	-3.20681878645299	4.33877469120476	119.204791558374	9.44564824037926e-28	5.18229082856587e-26
RP11-175K6.1	-2.70855101143669	-0.994757065426855	118.907139420143	1.09748916290783e-27	6.00620886247004e-26
JUN	-2.18985073565345	8.08371305234257	118.868036637455	1.11933882793168e-27	6.11047066167903e-26
PLCB4	-3.08334932380409	3.01865845412197	118.854306032876	1.12711391352876e-27	6.13757092663691e-26
MBNL1	-1.33744304088356	6.84143174768818	118.641546598732	1.25473121622395e-27	6.81550020832492e-26
SH3D19	-1.61465643533567	5.54482538863076	118.630242645027	1.26190215103052e-27	6.83744301982689e-26
TSPAN18	-2.65632970857114	4.03988879192139	118.322869303747	1.47341533187034e-27	7.96373692740613e-26
MIR568	-2.32892191931401	-1.61477219980047	118.072595515908	1.67156692176854e-27	8.99567375599592e-26
ADAM33	-3.20567817917328	2.97615879375099	118.071394929494	1.67257901856308e-27	8.99567375599592e-26
RERG	-2.75955552918383	2.44882275389544	117.580153151592	2.14263909235538e-27	1.14954956316148e-25
WFDC1	-2.6351200415105	3.88769171746536	117.43354650751	2.30701675443491e-27	1.23470631984904e-25
ANKS1B	-3.37072667684426	-0.237219525692821	117.020006735691	2.84186375895778e-27	1.5172356244646e-25
HSPB8	-3.19424273713579	6.36589497482858	116.913967346033	2.99794074263539e-27	1.59665936722406e-25
RP11-679B19.1	-3.01941754275375	-0.782270128238553	116.879038518731	3.05120622170883e-27	1.6210739429984e-25
ELANE	-3.68396756734334	-2.49062888503903	116.862502644629	3.07675205936231e-27	1.63067859146202e-25
TSPYL2	-1.65775758879157	4.87876532134417	116.730609714514	3.28831845886594e-27	1.73858890721057e-25
ZBTB47	-1.51698824083723	4.35290702797369	116.663022926658	3.40230975718242e-27	1.79451294342597e-25
KLF4	-2.42536707064984	5.74102739654334	116.541317864503	3.61763451694897e-27	1.90348595932765e-25
ZHX3	-1.48231161683311	4.5621684842143	116.270770188206	4.14638607540836e-27	2.1764539986206e-25
TMEM132C	-4.41127967416261	-0.181170751035411	115.99098484769	4.77462056252508e-27	2.50020658521098e-25
TMPRSS11B	-8.07690994048744	0.616391325385514	115.746070196178	5.40222656921088e-27	2.82208180299734e-25
RP11-359E3.4	-1.78433419580911	0.581145999082028	115.681651407522	5.58058901398706e-27	2.9082993248072e-25
COL19A1	-4.26284150237714	0.120452645453517	115.477626762042	6.18529447320391e-27	3.21576405040192e-25
WEE1	-1.74723022229208	5.9842580256016	115.462984195663	6.23113344318684e-27	3.23190094692228e-25
PPP3CB	-1.20361454677239	5.52364570688137	115.427034162338	6.345122328373e-27	3.2832249090605e-25
AARD	-4.13333356668054	0.407953779736437	115.249563891603	6.93914151574511e-27	3.58210624439268e-25
CCSER2	-1.32751571230714	5.24947154847773	114.849769294576	8.48910760598049e-27	4.37189041707995e-25
VIT	-4.63758746922389	0.950405568307304	114.628827945362	9.4896455404162e-27	4.87566823577713e-25
STON1-GTF2A1L	-3.57718490647972	-2.26228925915342	114.366472699212	1.08320071220003e-26	5.55229360366192e-25
ATP1B2	-2.53557466324344	0.924357928889034	114.320428264052	1.10864712316159e-26	5.66941887151208e-25
NFIA	-2.0637399160964	5.18667163745524	114.028575829595	1.28444062624793e-26	6.55304801746491e-25
DLG2	-2.59678489833684	0.798380373077175	113.930182991332	1.34978334797494e-26	6.85088773661172e-25
LRRN4CL	-2.7666028281045	1.70251269098164	113.92907669606	1.35053663068844e-26	6.85088773661172e-25
RP11-553L6.5	-1.83904487363668	3.10920512286975	113.926589870794	1.3522314592781e-26	6.85088773661172e-25
AF186192.5	-3.38046938578241	-2.36837875199942	113.898546796604	1.37149133863607e-26	6.93238075705026e-25
CEP85L	-1.80877972162608	2.6208456059744	113.621270384973	1.57733241180836e-26	7.95441813954902e-25
MFAP4	-3.15543919147243	6.37076574470907	113.50230914961	1.67486174461858e-26	8.4267928699289e-25
ARHGEF9	-1.48960822318819	4.33281066949376	113.18559982095	1.96493422584865e-26	9.86351810474277e-25
OSBPL10	-2.05157964736583	4.74988549954197	113.173420826963	1.97704076080952e-26	9.90152799381573e-25
RP11-713P17.3	-3.01433013428823	-1.76667717577335	113.065972629098	2.08713464828279e-26	1.04289867688565e-24
TOR1AIP1	-1.19995670580818	5.7516413491614	113.050100878858	2.10390895493933e-26	1.048880272604e-24
SGCD	-3.31419035486036	2.84637466495629	113.012559825689	2.14412339825324e-26	1.06649381604232e-24
CCDC136	-2.50807828501767	1.9104186675422	112.450400910298	2.84698693962432e-26	1.41288197303719e-24
STK40	-1.36876482623229	5.67777682006686	112.235572239591	3.17280284338342e-26	1.57100505415239e-24
FAT4	-2.58713736325459	2.62092717667795	112.218621767692	3.20004489701562e-26	1.58090905817269e-24
CDKL1	-1.96689159203327	0.408282426965574	112.019182202998	3.53869789254846e-26	1.74426652780335e-24
COL14A1	-2.90166038978729	5.63100533076192	111.953779554624	3.65738046639647e-26	1.7987063032485e-24
TGFB1I1	-2.33272869252011	5.31161097264177	111.663452993833	4.23416661299248e-26	2.07769128452368e-24
HSD17B6	-2.70870410817385	2.6695572326451	111.205943204149	5.3332400612345e-26	2.61113520128064e-24
LINC00908	-2.93472001598554	-1.93248773353152	111.120408025887	5.56838258712831e-26	2.72016112242805e-24
WBSCR17	-3.57996019024294	2.04133191850842	111.076125621165	5.69416344093847e-26	2.77539627000742e-24
MYOT	-2.77867424196276	-0.690182781666384	111.023022752613	5.84875078832398e-26	2.84439470409448e-24
IKZF4	-1.50544360219587	3.23766222251711	110.143330106114	9.11556208162201e-26	4.42327585809552e-24
LDB3	-2.90079572399509	1.42803334612542	110.079568742896	9.41353219796617e-26	4.55773589966273e-24
ZNF25	-1.42450464505122	3.09101403994174	109.608550569525	1.19384466058977e-25	5.76743186031821e-24
DES	-4.49583191176289	9.64391603192383	109.601095123279	1.19834333183565e-25	5.77638520838042e-24
FAIM2	-3.4999044788422	1.1702483837732	109.582497625147	1.20963923463714e-25	5.81799170210058e-24
GPR124	-2.43769949856342	5.11152461547704	109.32427770473	1.37794199812171e-25	6.61291021340345e-24
HSPG2	-2.1699522324704	7.69428482560556	109.234540429003	1.44175787062248e-25	6.90399668046324e-24
HAAO	-2.3174110727209	2.48663590952331	109.172780827339	1.48738676251911e-25	7.10690970380028e-24
SOCS3	-2.38508483796884	7.28778476146704	109.13522025001	1.51584047515901e-25	7.22705078942621e-24
PGM5-AS1	-4.16418278834451	-2.14147950244031	109.119630630401	1.52780954504961e-25	7.26824601867176e-24
TIPARP	-1.98590030743515	5.61070463037979	109.018830349503	1.60751444655876e-25	7.630801185882e-24
EPHA3	-2.7524627446386	2.95735604197904	108.878981637828	1.72502933087679e-25	8.1708764574893e-24
ACTA2-AS1	-3.01315208751317	1.20988278415667	108.812311909737	1.78403881439176e-25	8.43209340932003e-24
SBDS	-1.19148545082651	6.1453917529503	108.770074237885	1.82246382297297e-25	8.59510152018095e-24
SNRK	-1.15358960543369	4.88380324215779	108.637679891946	1.9483536897725e-25	9.16901964867939e-24
CPEB2	-1.88617662880686	3.82568921298549	108.488322124981	2.1008444808018e-25	9.86538496404045e-24
JAZF1	-2.1203678592754	3.43998316562013	108.402906875609	2.19335840902001e-25	1.02777197895624e-23
ATP2B4	-2.07980223720282	7.14482588130063	108.377454724225	2.22170585077562e-25	1.03882588774168e-23
TBX5	-3.01899944477188	1.18582809137912	108.195411749786	2.43542796973054e-25	1.13632489630419e-23
CDC42BPA	-1.68595933518477	5.60321917029285	108.091392186931	2.56665810528707e-25	1.19500098906287e-23
SPOP	-1.12019162619678	5.80627780188877	107.939820585408	2.77064375804342e-25	1.28722930001354e-23
RP11-166D19.1	-3.00490965239684	3.36103411196135	107.910285448766	2.81224099107579e-25	1.30378119492847e-23
THSD4	-2.26763310736901	4.56268094753381	107.783945582848	2.99734515840705e-25	1.3866531542156e-23
FBLN5	-2.47669868471448	4.69513328112497	107.574427183623	3.33156361591725e-25	1.5380131737245e-23
KLHL15	-1.47255530791872	3.14667159261377	107.56100878039	3.35419637921478e-25	1.54519477081295e-23
C7	-4.09302806840768	4.82970583893975	107.280782187571	3.8636279401921e-25	1.7761300989902e-23
PLA2G5	-3.22743929270992	1.30887887680148	107.26164523913	3.90111615433631e-25	1.78959605769092e-23
TPRG1	-2.71136073368485	2.36163418565238	107.199380999605	4.0256241844735e-25	1.84284129333676e-23
ITGA5	-2.56500057298189	7.54568993089458	107.014801920664	4.4185685485063e-25	2.01849085408334e-23
RP5-1198O20.4	-2.63899206082617	0.880699958442253	107.009689004289	4.4299828223369e-25	2.01948026948953e-23
REV3L	-1.62223262267195	4.23049698921295	106.759055631273	5.02720350731426e-25	2.28695866220238e-23
PER1	-2.11705630571607	5.80689932590589	106.623293541422	5.38366703462475e-25	2.44402813655023e-23
LRFN5	-3.46201064507685	1.10330014518287	106.525036190223	5.65732481371013e-25	2.56293246124843e-23
AKAP12	-2.70944480840344	5.68780387505268	106.490151588594	5.7577931020828e-25	2.60304700159586e-23
MLXIP	-1.43734199558558	6.59014905936134	106.458048072056	5.85182786287955e-25	2.64009324821979e-23
FOXP2	-3.11190230651482	2.43457663288656	106.419954096844	5.9654040383835e-25	2.68578479550808e-23
IL6ST	-1.80031412669257	6.41030580374004	106.399849860421	6.02623040368644e-25	2.70758780030653e-23
CLIC4	-2.26517109545944	7.24326988672316	106.317355795926	6.2823841272107e-25	2.81688172077562e-23
PPM1L	-2.18885364838001	4.72374247666273	105.92586670081	7.65458945649608e-25	3.42511506909935e-23
CREBRF	-1.35465602542084	4.11192410095114	105.825939725297	8.05048445569705e-25	3.59489526737425e-23
TRAK2	-1.34355702818555	5.11502442394089	105.662924842113	8.74075504265797e-25	3.89516585941795e-23
HAND2	-3.42165229170463	2.19996645272331	105.619296571509	8.93533344799048e-25	3.97376662261345e-23
NCALD	-2.33370084353194	3.43902998308279	105.58827407519	9.07632103741002e-25	4.02826313359523e-23
RERGL	-3.55022491445681	-0.703757966473294	105.522606519819	9.38214242798145e-25	4.15554689771609e-23
SGCG	-3.96620169126877	-1.14414711727628	105.390266331882	1.00301376578419e-24	4.43356449183474e-23
MCAM	-2.03947608106347	6.77770842229461	105.1051865929	1.15821362396422e-24	5.10924296825914e-23
CHRM2	-4.38616786648349	2.03103708994283	105.072651684297	1.17738782293697e-24	5.18335493984912e-23
FAM46B	-3.13194846846783	3.60702498354095	105.06865533061	1.17976483193638e-24	5.18336918916756e-23
FAM135B	-4.22911708923427	-1.94443381293792	104.576095182025	1.51270868151161e-24	6.63283268463606e-23
ACOX2	-2.783126951269	1.3394374993805	104.242770053735	1.78984937998484e-24	7.83229480187352e-23
LAMC3	-2.49479786077647	4.03223941241333	104.093264898676	1.93013221226541e-24	8.4292733974055e-23
LINC00865	-2.37371893954282	2.82747120973816	103.960616359432	2.06377872544344e-24	8.99494456063534e-23
SMOC2	-3.01293110513034	5.212888065462	103.809794985971	2.22701445627421e-24	9.68706925641506e-23
SSPN	-2.00558184736391	4.38874923844996	103.665134039933	2.39570310834211e-24	1.04001139311647e-22
SOX5	-2.45862140918186	0.258383894936303	103.069484559191	3.23597252548084e-24	1.40199793782539e-22
MBD5	-1.21251812355489	3.74535331860238	102.948618202797	3.4395425784552e-24	1.48724458897322e-22
TMEM100	-3.26020456915044	0.697070178198764	102.796243952906	3.71453116482799e-24	1.60297435800759e-22
DCHS1	-2.30153310716797	4.37077266798602	102.677203495525	3.94457524738354e-24	1.69889043593426e-22
RNF112	-2.47785636235734	0.40792143327588	102.645862969283	4.00747490990285e-24	1.72258311284722e-22
RUSC2	-1.86085036943495	4.59160135205335	102.149698999698	5.14806491698678e-24	2.20850973531087e-22
PNRC1	-1.55335696143345	6.24461197895658	101.801086676451	6.13864706442774e-24	2.62805586708862e-22
RP3-414A15.12	-2.15169963964906	-1.28171231552404	101.797393273522	6.15010326104727e-24	2.62805586708862e-22
KCTD10	-1.05139843267635	6.14432486245126	101.417252608918	7.45119716543568e-24	3.17781916610261e-22
CTC-510F12.7	-2.48809254259831	-1.50393983744357	101.35620182131	7.68442474211584e-24	3.27089860952907e-22
MYZAP	-2.51235017890293	3.36952750978232	101.276679212531	7.99920275014381e-24	3.39826053019728e-22
FZD7	-2.05703485471484	4.74266066863549	101.154080621907	8.50994425898192e-24	3.60821636580833e-22
CTB-109A12.1	-3.09560318342696	-1.14421473768445	101.029676107273	9.06156047131878e-24	3.83465570642862e-22
DAAM2	-2.37141909216572	3.04969713116877	100.969260433018	9.34220793427937e-24	3.94577277471807e-22
CALCOCO1	-1.18232301108175	6.03957629258071	100.954854985257	9.410398833327e-24	3.96690094448896e-22
LINC00950	-2.48323740414321	-0.124399059698737	100.909295505652	9.62935749759102e-24	4.0513805456146e-22
ELMSAN1	-1.36221404702902	5.16551436901383	100.767814698444	1.03423297672034e-23	4.34298293839719e-22
KRT4	-4.78426630940588	8.11151876497517	100.451044402967	1.21359815563703e-23	5.08639718358737e-22
HERC1	-1.10733983152342	5.4369322042127	100.285810474838	1.31918495851085e-23	5.51833769234539e-22
LRCH2	-2.65467401152882	1.88040541427208	100.050075516606	1.48592261288389e-23	6.20393999520699e-22
MAGI2	-2.00458328845869	2.37784355613352	99.9291882976151	1.57944330807038e-23	6.5818175715696e-22
TMEM220	-2.18548642652044	1.12075264971943	99.786832323775	1.69714871685663e-23	7.05884559643453e-22
EPHB1	-2.99858701258626	1.25139607967664	99.7082368719953	1.76585286818299e-23	7.3306393972707e-22
KCNAB1	-1.76704545118513	0.872555725422075	99.6840905402793	1.78751383384816e-23	7.40648046981186e-22
LEPR	-2.1648287094222	3.07200766573082	99.4010286459016	2.06215441073996e-23	8.5282582789617e-22
LRRK2	-2.53793128836105	2.20668110572302	99.3914431498403	2.07215951751442e-23	8.55343577021644e-22
MPDZ	-1.85285282077364	4.13160198344262	99.3752600175419	2.08916137795892e-23	8.60734487719076e-22
ASB5	-5.10534051838744	1.97549378804464	99.3584272096703	2.10699383802623e-23	8.66446656255004e-22
THRA	-1.69886484012903	4.9307948495798	99.2688644600016	2.20446718286179e-23	9.04826041446805e-22
TNNT2	-3.09312959446967	2.81170810658642	99.1680395516316	2.3196043400535e-23	9.50297943140867e-22
ZCWPW2	-1.61482567814947	-0.743863579142096	99.0862851321272	2.41736542612899e-23	9.88494221815594e-22
RP11-863P13.4	-3.37947856172186	-2.55132384020947	99.0499650227261	2.46210855028401e-23	1.0049084542804e-21
NCAM1	-3.7121975936694	3.97018336392545	98.8620587269823	2.70716624816064e-23	1.10286720512753e-21
ROR1	-2.79062916767264	1.74171295696332	98.7583681104847	2.85268971088309e-23	1.15998757033227e-21
MEIS1	-1.81611297066556	4.36689660021026	98.6097294286037	3.07504707418912e-23	1.24808044446085e-21
RP11-394O4.5	-3.03345694034106	3.46991079495382	98.4622275178006	3.31283778479388e-23	1.34209881018106e-21
INPP5A	-1.40389672225132	4.96003868482307	98.0812823753789	4.01556627847954e-23	1.62377602327554e-21
TRIB1	-1.84343681073877	6.91383869260155	98.0409020263627	4.09829259441474e-23	1.65416482609317e-21
STARD13	-2.04831644241343	3.77265407644273	98.0327713347716	4.11515480922106e-23	1.6579062807039e-21
TRPC3	-2.85996265089798	-0.167683185640019	98.0109899021331	4.16066998805901e-23	1.6731563509992e-21
TSC22D1	-1.67090547598814	7.60115809581857	97.9155318704934	4.36615548956523e-23	1.75148688082002e-21
ABCC9	-2.61553999923525	2.52085883009575	97.9131102812669	4.37149821417344e-23	1.75148688082002e-21
DGKB	-3.97210199726929	-0.195748398149093	97.8925421268834	4.41714194512327e-23	1.76653317790681e-21
LATS2	-1.7156226125294	4.41867250000418	97.8286398284649	4.56201384501058e-23	1.82113591077973e-21
EPHA7	-3.31451412239539	2.610463998186	97.7251005659084	4.80690267672152e-23	1.91539282570969e-21
NBEA	-2.8601920477038	2.9115246832896	97.5370755066251	5.28572411524583e-23	2.10235103425333e-21
CHRM3	-3.30099879569867	2.81529826638465	97.495244734648	5.39857646646113e-23	2.14333301312082e-21
FAM13B	-1.50901286753147	4.6516653647993	97.3932214810892	5.68402831936647e-23	2.2525670123718e-21
DISP1	-1.74923146002659	2.74750934491151	97.1164344178476	6.53680726751591e-23	2.5858283241572e-21
FGF2	-2.85772549945348	2.57767860271104	96.6277162582112	8.36687836844971e-23	3.30378220711515e-21
TCEAL7	-2.59247025987423	0.941923946087473	96.6039883633024	8.46775299046212e-23	3.33757859746807e-21
ESR1	-2.93540566081419	2.75177794269217	96.311860082961	9.8140371067381e-23	3.86124890563483e-21
NXPH3	-2.78732880764543	2.35291934198167	96.0102607792928	1.14289605289657e-22	4.48853924659162e-21
FGF10	-3.97053641232579	-0.212917531571032	95.6304790729626	1.38458253402204e-22	5.42796125904942e-21
STAB2	-2.79521138971091	-1.16815715954675	95.5578998507423	1.43628562082438e-22	5.6205614366167e-21
SPRY1	-2.0027129962255	5.14276353756431	95.4067120394024	1.55027167021695e-22	6.05576604487609e-21
AGTR1	-3.44033905863521	1.15433077776523	95.3479978479719	1.59693943126239e-22	6.226923110901e-21
TCEAL1	-1.53322687044286	4.29224328049824	95.3158745439211	1.62306398710761e-22	6.31750895231406e-21
CPXM2	-2.99367396275853	4.41788624177299	95.2561413268322	1.67278433585512e-22	6.49945173625132e-21
ADRB3	-3.78414789970486	-0.307198229121808	95.0636770332068	1.84358621305727e-22	7.15036386293404e-21
C1QTNF9	-3.57744263735005	-2.64803623823615	95.016472189999	1.88807633081594e-22	7.30993524108099e-21
RP11-736K20.4	-2.29494568494016	0.133176981236887	94.8190698961568	2.08606322368849e-22	8.06056965730289e-21
ADAMTS8	-3.13716781101331	1.65065516647478	94.8159630559734	2.0893398177475e-22	8.06056965730289e-21
JUNB	-1.71945965361246	8.67813979823935	94.7792732502982	2.1284258651293e-22	8.1968795751258e-21
IGIP	-1.35691310771029	3.20016490287115	94.4629876971129	2.49718272772471e-22	9.60008486665435e-21
RUNX1T1	-2.71866525704364	1.64134014809183	94.2925152124962	2.72177535659632e-22	1.04451118957183e-20
MAOB	-3.28238874721631	3.89462355218406	94.1701520161003	2.89533881620978e-22	1.10916874369749e-20
CIPC	-1.23527425169081	4.63808123994673	94.0859226255813	3.02120336101283e-22	1.15535895956351e-20
BVES	-2.8721337699834	2.78191330350849	93.8059780179944	3.48019140251705e-22	1.32855698366018e-20
SNX9	-1.13100574618043	6.02059440551381	93.7908021868671	3.50697718308817e-22	1.33644596457091e-20
PYGB	-1.77767515431754	7.61594094140565	93.7714054990752	3.54151331998773e-22	1.34725583371519e-20
MEN1	1.22003470173949	5.91934991086641	93.291005556791	4.5143898529689e-22	1.71436898833789e-20
MASP1	-3.07142917151046	1.12677719706891	93.0792093974225	5.02427603400461e-22	1.90468908816883e-20
MMRN1	-3.11439343851403	1.946892337001	93.0072831485168	5.21022541955066e-22	1.97175879135716e-20
GPIHBP1	-2.86847020298708	0.982693980277223	92.9375133495687	5.39717446785506e-22	2.03545253333477e-20
PELI2	-2.37419743522696	3.14714346926444	92.7730297121516	5.86489725563313e-22	2.20803269782767e-20
MYADM	-2.41719107922331	6.70555789947012	92.7693401319717	5.875841195143e-22	2.20834541027784e-20
MIDN	-1.30890908229375	7.14694508566287	92.6995739767675	6.08666774414509e-22	2.28365080517444e-20
MOAP1	-1.15852705730164	4.57611894964412	92.437992990233	6.94675859069256e-22	2.60187685396849e-20
HPSE2	-3.79148943374696	2.52093300972529	92.3997959918163	7.08213958919711e-22	2.64804109708404e-20
PTGIS	-3.4466675132025	5.64712902709184	92.3707699963248	7.18677781831875e-22	2.68257231522749e-20
BTG2	-2.25438030248834	8.32344229481584	92.3404350496877	7.29778770475936e-22	2.71935993722057e-20
EBF2	-2.66740186537482	0.011573864611152	92.2356456889128	7.69462453745378e-22	2.86234789437548e-20
KRT78	-3.70373600998131	2.02626920012736	91.4486071629194	1.14528361545821e-21	4.24591053092451e-20
ROCK1	-1.35630650643108	5.73149962957692	91.3971297511946	1.17546839135036e-21	4.35042843958074e-20
GPR135	-1.91327275661843	0.46256866846782	91.3690695478439	1.19225579836406e-21	4.40509265872719e-20
CAP2	-2.28616515115469	3.3776682154441	91.2668413930585	1.2554691397205e-21	4.63081488765824e-20
RECK	-2.10087480044212	2.78863493789704	91.1760251177382	1.31443232017505e-21	4.84012548791609e-20
CTB-36H16.2	-1.92524414323675	0.348488153980789	91.1588737810827	1.32587504312237e-21	4.8740416568384e-20
AMOTL1	-2.00082940077767	5.94990931588336	91.1034015769103	1.36357069100844e-21	5.00418985022864e-20
IGSF10	-3.63891487362652	1.65296538718821	91.0901639431011	1.37272350599615e-21	5.02932726123018e-20
CRTAP	-1.27570803919773	7.25327004295265	91.0439382428665	1.40516971218548e-21	5.13957886688144e-20
KCNQ4	-2.62834018224131	1.31419641364166	90.3100963588726	2.0361093741041e-21	7.43486359413663e-20
CPNE6	-3.84773465182969	-1.21751212417706	90.2019088515768	2.15054502112628e-21	7.83961620723096e-20
KLK13	-4.85931576687272	2.84376107191826	90.1260429820587	2.23460862402585e-21	8.13248565237141e-20
MEIS2	-1.88577045851108	4.28409164997567	90.0710330532631	2.29761105844127e-21	8.34785941299894e-20
RBMS3	-2.36447941228488	2.98460352377611	89.9917269831495	2.3915796823299e-21	8.67483952547438e-20
ANXA6	-2.36236842210335	6.73223386350248	89.9848993281025	2.39984719515958e-21	8.69039193258783e-20
OLFML1	-2.29550824051936	2.4775174313829	89.9612810539977	2.4286673421574e-21	8.7801953780379e-20
A2M	-2.30653930209473	9.04885524287266	89.7842445472121	2.65601022268295e-21	9.5862213590917e-20
GPBAR1	-2.35972806895508	0.688376501636951	89.5746896608426	2.95277724666537e-21	1.06397432274233e-19
SERINC1	-1.18098882494688	6.97005181834914	89.5614573228084	2.97259301015563e-21	1.06934993360392e-19
MAPT	-2.81859999424724	2.36523838907046	89.389305301982	3.24284900549643e-21	1.1646521526977e-19
FAM19A2	-1.84396998900151	0.0184815460680627	89.3261003884282	3.34812631138155e-21	1.20048745706613e-19
SGCB	-1.72711371840903	4.87604628834082	89.3154451535435	3.36620795961723e-21	1.20499208206888e-19
CYBRD1	-2.29514437030874	5.8586491776167	89.3028736797504	3.38766705605559e-21	1.21068899895303e-19
IL6	-3.52581739569884	3.99073692046145	89.1942976545597	3.57879040284825e-21	1.27690305942148e-19
RP11-875O11.1	-1.8424095659059	-0.996958114316296	89.1845379778374	3.59648958804542e-21	1.28112474134681e-19
KIAA1614	-1.75818849420422	1.90858740858126	89.1639287119176	3.63415269357493e-21	1.29243254424922e-19
LRCH1	-1.28865000243483	4.39144337252507	89.1561878584839	3.64840067551787e-21	1.29538987236761e-19
OSTN	-5.06300498711461	-1.28245677734488	89.039812652627	3.86946277207951e-21	1.37164917355727e-19
MKX	-3.29731561243801	0.708980650243528	89.0006641973817	3.94679993712697e-21	1.39679616575534e-19
DENND5A	-1.39746754782971	5.44876196195233	88.9894938799321	3.96914889570806e-21	1.40243260981685e-19
AC005062.2	-2.42272475253161	-1.21441112627135	88.7506716107736	4.47845363919116e-21	1.57983059233244e-19
SYNC	-2.58225712253087	1.19579759141049	88.6010962560788	4.83021435605367e-21	1.70117033352884e-19
CTD-2006M22.2	-3.34283189293375	-1.11123097788634	88.5217458428217	5.02791035194464e-21	1.76794606191728e-19
BMPR1A	-1.08034837465825	4.716079940324	88.3944685998342	5.36205387584073e-21	1.88240849570512e-19
AC053503.12	-4.56843065303456	-0.0667252010154267	88.3654388958749	5.44132528458598e-21	1.90717141114317e-19
MTTP	-3.0792285828877	-1.20106595349517	88.0951738665714	6.23796404415574e-21	2.1828875459645e-19
ANK2	-3.04243351907159	2.95141081955261	88.0671468543637	6.32698003664764e-21	2.21049497728381e-19
MEF2C	-1.98220083103138	3.90879647880598	88.0472305096633	6.39100709654761e-21	2.22817461098601e-19
PTCH1	-1.67310849343105	3.61492366754146	88.045069934959	6.39799176171563e-21	2.22817461098601e-19
HIPK4	-2.20694260982653	-1.83536673939286	87.9193837325544	6.81772706576682e-21	2.3705714682816e-19
CTNNA3	-3.51903721162242	0.124734844773989	87.8946247260565	6.90360289589545e-21	2.39661483044154e-19
FBXO31	-1.07668034984258	4.95860884246029	87.8509711943244	7.05765775902484e-21	2.44620658454074e-19
CREM	-1.4583366873484	4.44367494049016	87.8408775235287	7.09376537057533e-21	2.45482504963364e-19
RP4-800J21.3	-2.2267362252097	-1.87158689911115	87.5946394546507	8.03420925084215e-21	2.7758701455916e-19
UGCG	-1.5078713822961	6.20481659204078	87.4667381711825	8.57091091711953e-21	2.95662576281551e-19
ARHGAP10	-1.56040374109421	4.98649646342454	87.3003240486615	9.32326270504965e-21	3.21108461242057e-19
RP11-359B12.2	-1.65608153375302	0.888662658832309	87.2236925826156	9.69158451615517e-21	3.33268408653172e-19
DNAJC18	-1.46520665391396	2.71229576521859	87.2022287347812	9.79733332450479e-21	3.36375110807998e-19
NDNF	-3.08654253595382	1.30527466704531	86.7041294825165	1.2603337647882e-20	4.31358120500238e-19
GATA5	-3.86691963830853	1.01410686027762	86.6366369958835	1.30408765119237e-20	4.45634709725144e-19
C16orf45	-2.18609402317835	3.85617633128651	86.4605308634459	1.42554168505184e-20	4.86377003668624e-19
ADCYAP1R1	-3.05823708176413	-0.610815900698502	86.4250966231694	1.45131415568994e-20	4.94397752006952e-19
KCND3	-2.84616470529241	2.89191816804188	86.1715689152096	1.64982627625075e-20	5.61146519754071e-19
RP11-307B6.3	-2.82258893928828	-1.99805762841577	86.0482750577976	1.75596242446163e-20	5.96317192854497e-19
XPNPEP2	-3.71443255984736	1.07166197640175	85.8900789059708	1.90220738060919e-20	6.44978266505935e-19
RP11-554A11.4	-2.81172319754264	-0.191478881157777	85.8848442504773	1.9072494416598e-20	6.45685252838501e-19
CACNB4	-2.87691300358595	1.47592270168181	85.8559764482664	1.93529623344041e-20	6.54166076678093e-19
NEK1	-1.23234644213459	3.58303827011911	85.7624541629948	2.02902315754912e-20	6.84787475552436e-19
TTLL7	-2.34529542667298	3.21470931172978	85.5238811338881	2.28920145175293e-20	7.71404365748103e-19
KANK1	-1.7918580860862	5.9908697120954	85.3571564859854	2.49058952659568e-20	8.37974004664767e-19
KIF18B	2.85767080969247	4.71333586915611	85.3422448166619	2.50944269498364e-20	8.43018318271736e-19
ZEB2	-2.10904061859646	4.50272661477416	85.2356359279114	2.64845449892784e-20	8.88351035923016e-19
RN7SL689P	-1.83363626499815	-1.2341504152545	85.1742418181313	2.73197718539044e-20	9.14960948162358e-19
ASTL	-3.07804882941153	-0.644083096137186	85.1685791336266	2.73981236339545e-20	9.1617982798014e-19
CTB-47B11.3	-2.53591398402828	-1.85498414077088	85.1212060600229	2.80624694657623e-20	9.369603719486e-19
PCP4	-4.2856518653923	4.37759683432031	85.0858359187073	2.85689749048372e-20	9.52415474842788e-19
F8	-1.83560441416719	2.76909649382379	84.8882106864426	3.15720031966283e-20	1.05092417957557e-18
EID1	-1.02093428727658	6.83105535001168	84.8702431237205	3.18602138876585e-20	1.05890354710945e-18
C5orf66-AS1	-3.21498553801204	-0.238832260950174	84.6714813425554	3.52295458097625e-20	1.16910693358963e-18
GALNT15	-2.83157470588875	2.27555188998757	84.6376983797568	3.58366695435979e-20	1.18744994864037e-18
NPR2	-1.73255991631239	2.7768511324098	84.5983846406459	3.65563767378927e-20	1.20847000454702e-18
SLIT2	-2.85885930684217	3.06869174699009	84.5970138436325	3.65817307659637e-20	1.20847000454702e-18
BDKRB2	-2.16441838647316	4.27649736810398	84.4537654958094	3.93305488654136e-20	1.2973139955063e-18
MAGI2-AS3	-2.229963650613	2.80023389370429	84.4489243055023	3.94269722794971e-20	1.29853298144057e-18
CLDN5	-2.43608357635187	3.9808381185527	84.2675367828995	4.32153140600246e-20	1.42115903285346e-18
SCN7A	-3.86808342150599	0.906752078936967	84.0860284517793	4.73706582788441e-20	1.55546720928848e-18
LRRFIP1	-1.18777508197256	7.12215697739728	84.0803724669154	4.75063735896234e-20	1.55758134189642e-18
CTD-3203P2.3	-2.22545460119861	-1.61685503321613	84.069114084406	4.77776770556527e-20	1.5641279702957e-18
TGFBR3	-2.2380729477111	5.56819797624843	84.0493681280534	4.82572614359208e-20	1.57746341424366e-18
NFIC	-1.44501821662899	6.43180255773078	83.9391850486439	5.10231263109429e-20	1.66393011341013e-18
BCHE	-3.37090166628823	1.8738460901913	83.9379571797799	5.1054825791573e-20	1.66393011341013e-18
CCL14	-3.23343887327256	0.248567773978153	83.921283401331	5.14872423054841e-20	1.67552223991438e-18
ENDOU	-3.59887009597956	0.503984559117421	83.8851805741234	5.24361252485912e-20	1.70386195078607e-18
VSTM2A	-4.4982824266912	-0.995547253981408	83.8618290972974	5.30591630321799e-20	1.72154514705896e-18
SETD7	-1.36359103483379	5.93434907523563	83.8486025035849	5.34153393984036e-20	1.73053019451564e-18
LGI4	-2.2516799118813	2.29993845762981	83.7440237177399	5.63170472800097e-20	1.82183562134265e-18
DGKG	-2.58189373042625	1.93857285426128	83.7122239477665	5.7230260037727e-20	1.84863899139616e-18
PTBP2	-1.27679287642756	3.99940822481838	83.6584215939107	5.88091910702764e-20	1.89683529720909e-18
RP11-404P21.9	-2.74406605418309	-1.80100134813195	83.6460691181611	5.91778049661616e-20	1.90590936466239e-18
SYNPO	-1.85879139269525	6.23515331040641	83.5062890461545	6.3513591698297e-20	2.04253724348161e-18
RP11-545I5.3	-1.61238403263667	0.273019662081423	83.4259993718301	6.61462926629335e-20	2.12407418615855e-18
RPS6KA2	-1.71378010043711	4.8205656180699	83.4228884673694	6.62504673726634e-20	2.12429545601979e-18
CD302	-1.73010089098282	1.62235855898535	83.0821591065073	7.87129050207175e-20	2.52019793846391e-18
SH3BGRL	-1.55102676060123	6.49988201154783	83.0107977516931	8.16063983310344e-20	2.60901510096115e-18
RHCG	-3.94108834560376	6.62235495046507	82.8801920932486	8.71804288861072e-20	2.78314597245181e-18
CNST	-1.05034734678354	4.51153000732126	82.7550810921045	9.28767624254047e-20	2.96066713039582e-18
CTD-3252C9.4	-1.96159477069507	4.70998618068909	82.597811198013	1.00568371996317e-19	3.20118217334049e-18
RXRG	-3.51370583470695	-1.63260854657001	82.3779546926477	1.12400480962186e-19	3.57260102225662e-18
KIAA1462	-2.15846315143659	5.12295556123825	82.0430370574391	1.33155444877493e-19	4.22613705573391e-18
GFRA1	-3.24682092521531	2.03355345522445	81.7594169199685	1.53702488519387e-19	4.8711865592298e-18
RP11-710C12.1	-2.73211955923866	-1.25248520401262	81.6154294540628	1.6531843803961e-19	5.23172958410567e-18
TMEM35	-3.36131954936873	1.77749097925444	81.5678310590766	1.69348323284008e-19	5.35150504664196e-18
DUSP5	-2.23123991083063	6.567201675907	81.50512727665	1.74807467542948e-19	5.51603448160089e-18
GDF10	-3.5011663101876	-1.57905014317666	81.4315646157487	1.81436827367844e-19	5.71696185051117e-18
RNASE4	-1.98269883244505	0.096346203110698	81.3277703575681	1.91220572509499e-19	6.01655968489543e-18
SPRR3	-3.72335016564027	6.88519064232042	81.1836158139589	2.05690231562445e-19	6.46252071424108e-18
RNF38	-1.13300859892714	5.04607661625366	81.1098440402674	2.13513739033941e-19	6.69868678957635e-18
CNFN	-3.15156568090944	4.43296919260906	81.0936312978133	2.15272610557679e-19	6.74417894424316e-18
RBPMS	-1.79774848961116	6.34189959139556	80.9843176452464	2.27516043391536e-19	7.11753628008249e-18
SYPL2	-2.67530527446036	0.55313048841736	80.8805865403692	2.39777694274824e-19	7.47969390312151e-18
PTH1R	-2.42921038175568	0.569613192542773	80.8723253684893	2.4078217525074e-19	7.50031323648381e-18
AKAP13	-1.2434879342218	6.49535998585004	80.7985022212002	2.49947333926512e-19	7.7747150763808e-18
SCN4B	-2.30335214094491	1.82456556191587	80.7632161034154	2.54450570857647e-19	7.90353152951291e-18
FAM172A	-1.1475172941147	3.99317685658718	80.6726367152406	2.66385435236024e-19	8.25515073161136e-18
KLF6	-1.60841782454034	7.83223552779302	80.6715876336555	2.66526894384778e-19	8.25515073161136e-18
PPP1R3B	-1.77200432764076	5.24216000389181	80.4232681990741	3.02215466586142e-19	9.34727610251416e-18
RUNDC3B	-2.01722746517078	0.138678206164936	80.3839117688952	3.08295101518618e-19	9.51401780460795e-18
NAP1L5	-1.6988478204502	2.41673180527903	80.3827401362837	3.08477954097015e-19	9.51401780460795e-18
NLGN1	-3.05412507292118	0.684274947968263	80.3476299540801	3.14008101298316e-19	9.67091805352614e-18
HAND1	-4.56401572345604	0.000566389405971136	80.0498654405455	3.65079016318151e-19	1.12279794370748e-17
MUC22	-4.95950961381174	-0.265579993879808	79.8379847655082	4.06404140059509e-19	1.24813513394366e-17
HJURP	2.5080901027641	4.59275099363152	79.7903590153305	4.16319196656652e-19	1.27679016547678e-17
WNT2B	-1.80789049232864	2.23746383777336	79.6182047282588	4.54220982655587e-19	1.39107564898561e-17
TROAP	2.6693566560093	4.89127496001615	79.5978636354615	4.58921469446665e-19	1.40350269003325e-17
RBM24	-3.13547545867253	1.02054959480474	79.5657018476304	4.66453007304833e-19	1.42454096049068e-17
GYG1	-1.09788525491841	5.75154284377384	79.554762936377	4.69042720949863e-19	1.43044928137727e-17
ENTPD1	-1.43937433020158	5.5810733100787	79.5311063389576	4.74692550464459e-19	1.445660604176e-17
DENND2A	-2.09669173508744	3.20447090392145	79.488027154861	4.85156446209153e-19	1.47547021718984e-17
EME1	2.59230936574465	2.59114757097215	79.4494404898686	4.94724856306116e-19	1.50247732438113e-17
TBX4	-3.09882774695844	1.78693758093604	79.4394086502277	4.97243239415322e-19	1.50802824664903e-17
ENPP6	-2.80610416558681	-0.62267551310049	79.3168718377979	5.2905968850861e-19	1.60229505662607e-17
C1QTNF2	-2.18870480626475	0.69440653800631	79.2557605767276	5.45680212473188e-19	1.65034253733581e-17
BAG3	-1.46006943094273	6.47942459173431	79.1267026756866	5.82516507754242e-19	1.75931265052858e-17
RCC2	1.24727140982638	8.05630494278092	79.1226563695533	5.83710790196494e-19	1.7604846429186e-17
FAM168B	-1.1515538949928	6.51433304637024	78.9067915662447	6.51105344118327e-19	1.96103948885073e-17
GRASP	-1.92526452696859	3.21306352939844	78.8138915409733	6.82454874080942e-19	2.05262873697403e-17
PDZD4	-2.75471625736999	2.04386468049279	78.5187051260064	7.92443243577631e-19	2.38016377809644e-17
RASGRP2	-2.41645833148175	2.72014183347218	78.462293537067	8.15398875457713e-19	2.445748605013e-17
AKAP2	-2.790091132424	-1.3536172641967	78.2950301539643	8.8744849634761e-19	2.65820649742749e-17
CTC-203F4.2	-1.60893019592062	-0.508619334403969	78.1858304087339	9.3788881935686e-19	2.80544387116115e-17
PPP1CB	-1.02532221497633	8.16691227879476	78.1785183101185	9.41367023178034e-19	2.81199593955069e-17
TSPYL1	-1.04001470819018	6.1354056896518	78.1632341369485	9.48679096119987e-19	2.82996676815246e-17
SCUBE1	-2.59022861077365	1.10004193512277	78.0455256322586	1.00692882789988e-18	2.9996313623495e-17
SERTAD1	-1.43263627821136	5.05726159052091	77.9952576787459	1.03288234092118e-18	3.07275460440801e-17
XRCC2	2.35975072328435	3.05872109690996	77.9257998743573	1.06984833563954e-18	3.1783956812279e-17
PRKAA2	-2.77132079437475	2.00322978977975	77.8471888837207	1.11328471148577e-18	3.30294632608741e-17
DIP2C	-1.43803550053347	4.79208379085352	77.7727151343566	1.15606119319607e-18	3.42520382830792e-17
UHRF1	2.45455623347047	4.7590385807459	77.4567723204769	1.35659255994073e-18	4.01389636027993e-17
DCN	-2.65531809388632	8.37113205591762	77.4509097520562	1.36062519375702e-18	4.02038047779138e-17
ARHGAP39	1.69844052344837	4.07790939684386	77.4292530570731	1.37562623851525e-18	4.05921277624581e-17
CDK1	2.32556395792576	5.84935920772408	77.3785218150129	1.41141737828489e-18	4.15920511096205e-17
MITF	-2.08163997100555	2.96864142098473	77.3057570957596	1.46438557953595e-18	4.30947756263436e-17
CDC42EP3	-1.78185565542504	5.68270859290951	77.2545044349918	1.50288352732505e-18	4.41681893710225e-17
NHSL2	-2.56174960153751	0.0297410544511841	76.773435839689	1.91739382764457e-18	5.62744779844715e-17
ALG9	-1.03965377630876	2.93068910816975	76.5266076456371	2.17265858582438e-18	6.36807689665252e-17
TSPAN2	-2.49490392092981	3.71914248327707	76.5046767802619	2.19692090761834e-18	6.43055830278205e-17
ZBTB21	-1.20215761309712	4.1353573053122	76.2564892766075	2.49112701662182e-18	7.28196111579037e-17
RP11-514D23.3	-2.51914023710372	-1.8007103994709	76.1835062900362	2.58491771039824e-18	7.54602448185239e-17
GFRA2	-2.48123331744175	0.24837786058468	76.1308033273364	2.65483532402063e-18	7.73172067538634e-17
TNFAIP8L3	-2.52857628403002	2.25286712210242	76.1302270231362	2.65561023380644e-18	7.73172067538634e-17
TRPC4	-2.06255888325158	0.0467119211638256	76.1045167223201	2.69041198607727e-18	7.82261466417885e-17
CD55	-1.94884535584774	6.85558364570484	76.0457663491308	2.77165915834014e-18	8.03744347696087e-17
RASL11A	-2.2618101393298	2.96036956202032	75.9690006609732	2.88153015804682e-18	8.34497248423214e-17
SMPX	-3.48330245516387	-0.719825883876296	75.9654429593473	2.88672645433217e-18	8.34894819295327e-17
PRR26	-2.55649099824575	-0.230305680852894	75.9150073468904	2.96140792676971e-18	8.55361157261156e-17
CTC-510F12.2	-1.78504519323025	-0.585581069821689	75.7473666206659	3.22380753931905e-18	9.29921551236075e-17
KLF17	-3.72803862746451	-1.44211543548644	75.733174094205	3.24706255044618e-18	9.35393903054655e-17
PRRG3	-2.93063609109807	-0.34615537036727	75.6296130677178	3.42190861810566e-18	9.8446372312194e-17
ANGPTL1	-3.23850030239802	2.16545706609735	75.6037147665319	3.4670864893175e-18	9.96148691851801e-17
BMP5	-3.38252281461503	1.69881897090723	75.591533377456	3.48854195806119e-18	1.00099608667837e-16
CASP2	1.1839818804519	5.82225298775245	75.5243432626807	3.6092951265814e-18	1.03428567433112e-16
DYNC1I1	-2.47663784226893	3.01926332149295	75.4729088212739	3.70455028857746e-18	1.06019082701674e-16
BDKRB1	-2.55190376191218	1.75147855840038	75.4625559518497	3.72402543723069e-18	1.06436936449436e-16
PBXIP1	-1.27913580425811	7.41420171377617	75.3117707651087	4.01956195414371e-18	1.14733535726382e-16
ADRA1D	-2.84436519890799	-0.914229684686221	75.3044942411793	4.0344028507834e-18	1.15006815469591e-16
PLIN4	-2.62118503956683	5.24012062110158	75.298620539447	4.04642258070749e-18	1.15199065804861e-16
BAI3	-3.2804515542927	0.0747525321551033	75.2528408389728	4.14134046099765e-18	1.17747799878053e-16
AURKA	2.37895545663268	5.08095545712669	75.2352812240764	4.17833606491125e-18	1.18645183762551e-16
RFX2	-1.41644385492844	3.90519814420353	75.1260727555216	4.41596104983503e-18	1.25229773356101e-16
UBE2C	2.64492670786864	6.40253176897214	75.072038052179	4.53848655123227e-18	1.28537473842682e-16
HSPB2	-2.33308533506499	-0.221016206710144	75.0282130409277	4.64035451377062e-18	1.31252307205564e-16
PPP1R12C	-1.09018361332343	6.62782414188076	74.9945768869091	4.72008796787157e-18	1.33334852349862e-16
ABCD2	-2.6325670322178	-0.335222440425552	74.9345120265445	4.86589395310088e-18	1.37276046976629e-16
PCDH18	-2.08841429962744	3.20653169700652	74.8431943776667	5.09624335959178e-18	1.43589122580705e-16
PRIMA1	-3.20855647281076	1.06889077250483	74.8313024120232	5.12703291756059e-18	1.4425743996626e-16
KIF2C	2.38835124348177	5.56522642174668	74.8289383017213	5.13317598707567e-18	1.4425743996626e-16
LRRC7	-1.88876923425781	-0.405286359424468	74.7551424567005	5.32867941647951e-18	1.49559182182836e-16
SMIM10	-1.90694043279077	2.41995467374891	74.7142808288202	5.44011807403654e-18	1.52490909197255e-16
ARHGAP24	-2.00566460974947	2.78506579879127	74.6592119144292	5.59400013498327e-18	1.56603316599352e-16
CPEB3	-1.35177381596434	2.21286365583428	74.5332029588519	5.96269430232461e-18	1.66711130327222e-16
INMT	-2.23969713452691	2.24990565005863	74.4274993021152	6.29065998044909e-18	1.75655820119036e-16
GTSE1	2.39023932788437	4.27070934477746	74.300685326644	6.70802189559478e-18	1.87070710232704e-16
RP11-120J1.1	-3.38161855069372	-2.6381019165355	74.1319475890306	7.30662170917472e-18	2.03504326073392e-16
DPYSL3	-2.43362934413342	7.17195659089069	74.0858363087974	7.47930509409756e-18	2.08048542719381e-16
MOGS	1.15531577991118	6.72335184410907	74.079779157626	7.50228999475294e-18	2.08422397360592e-16
SLC51B	-2.44697938305012	-1.43193748179549	74.0712111251685	7.53492358352033e-18	2.09063013176302e-16
C3orf18	-1.6625861902736	2.13597571628984	74.0236598323817	7.7186330689432e-18	2.13888415854624e-16
GHR	-2.57462555755995	1.54847162668522	73.9225685015011	8.12421340332113e-18	2.24841982097491e-16
HIF3A	-3.20535304929803	2.41082886780081	73.9145055945663	8.15746549417276e-18	2.25476476621211e-16
ACKR1	-3.12217612342196	4.45507230754584	73.8813888948964	8.29547553052968e-18	2.29001268880716e-16
BIN1	-2.20533349191099	5.09950712957449	73.8023834758632	8.63422819633037e-18	2.38051776382664e-16
ABLIM1	-1.67211040532225	6.7294401524624	73.6256875764314	9.44277870053811e-18	2.60015782730076e-16
DPT	-3.4819323337514	4.04160666165195	73.6187931386399	9.47581856547209e-18	2.60596944830792e-16
ZWINT	2.22378263269318	5.64844876575538	73.4171528257482	1.04950074978081e-17	2.88262872606463e-16
GPR146	-1.65579270508482	-0.508544570588656	73.3043436968026	1.11123092747327e-17	3.04452177318775e-16
DYSF	-1.83708080791254	4.84628208070811	73.2934059435505	1.11740599424183e-17	3.05760367045923e-16
SLC9A9	-2.00340924316242	3.05433817243984	73.2869248288618	1.12108118524326e-17	3.06382087121049e-16
FBXO32	-2.03740855917297	6.19473503578689	73.2277643504959	1.15519279180841e-17	3.15309872524107e-16
TRIM63	-3.39346742996717	0.383996901176761	73.1882844637972	1.1785323887681e-17	3.21278816993012e-16
HMGB3	2.00869779893367	6.67922149500623	73.1465925729822	1.2036919702749e-17	3.27728402280832e-16
CEP68	-1.01623799700304	4.57393015509717	73.134120915745	1.21132206183027e-17	3.29395125057606e-16
ABCB1	-1.94890955766358	1.46370724433976	73.0481969694686	1.26522130735651e-17	3.43624035664635e-16
NOVA1	-2.81669875926437	1.06410233995419	72.9768664851576	1.31178424543619e-17	3.55386113937278e-16
CTIF	-1.16978967070504	5.06763672015523	72.9360745936039	1.339178750182e-17	3.62358205563495e-16
CTD-2555O16.2	-1.50674229099517	-0.762466647884148	72.8508353385205	1.39828407439781e-17	3.77882810006815e-16
FHL5	-2.42487947866777	0.0152404865673305	72.8320812378824	1.4116345560315e-17	3.81019186223781e-16
EIF4E3	-1.48217355736711	4.61311693616081	72.8089489940316	1.42827747507992e-17	3.8503539439315e-16
CYGB	-1.90057326083731	4.5546823588408	72.7952549892626	1.43822222509091e-17	3.87238230666895e-16
KIAA0513	-1.70661120012659	4.25200079972079	72.7471580118114	1.47370291937785e-17	3.95982369271604e-16
APBB1	-2.12178535266482	3.82736087064356	72.7463247397092	1.4743252711935e-17	3.95982369271604e-16
GPR17	-2.52294794525553	-1.62766579010707	72.684015160383	1.52161555279788e-17	4.08181783917623e-16
TMX4	-1.29296860190435	5.60800486263768	72.443094115407	1.71918499792477e-17	4.60615013677119e-16
GJC2	-1.95270547123868	0.839948674560304	72.4208705089947	1.73865457863222e-17	4.65260556115359e-16
KDM6B	-1.32415600540876	6.08627521683171	72.3200248416022	1.82981177210359e-17	4.8905471059552e-16
PPP1R1A	-3.32788397850646	0.673868260501071	72.3086828835396	1.84035865256745e-17	4.91272268184142e-16
FBXL6	1.71848444088404	5.20123163528899	72.24235831294	1.90326282810136e-17	5.07443798710882e-16
CDCA8	2.35253624556446	5.02093616903671	72.1704609377617	1.9738842801374e-17	5.25630940744882e-16
HGH1	1.41182895133711	5.50630522400363	72.1589794853028	1.98540222928767e-17	5.28054117889471e-16
PLSCR4	-2.03194377224089	3.24316408394342	72.1174242507129	2.02765446345382e-17	5.38635801264934e-16
MGARP	-2.36788766479679	-1.675704864494	72.0753632959542	2.07133698109604e-17	5.4890429999045e-16
ABCB5	-3.68334158933964	-1.98144370360954	72.0388176276321	2.11005520630302e-17	5.5848685436161e-16
CRISPLD2	-2.18870251426254	6.17360984552113	71.9142197083525	2.24758450134955e-17	5.94167738153374e-16
DCHS2	-3.17473105209943	-0.397477151494507	71.8893321880163	2.27611126473965e-17	6.00981445911184e-16
ZNF154	-1.88758085056248	1.41146455646093	71.8667863516255	2.30226648340252e-17	6.07153272120501e-16
RHOJ	-1.93202792745706	3.20361869281629	71.8363472930453	2.33805617680117e-17	6.1584794543583e-16
CCDC80	-2.7223737737923	6.72705643189664	71.7601390649718	2.43012055613694e-17	6.39326656190436e-16
RP11-262D11.2	-1.9037560599629	-1.6303452779219	71.6177112560145	2.61201561403389e-17	6.86353465078749e-16
FANCA	2.1059421102616	4.47932139219309	71.5958939860391	2.64105690531691e-17	6.93150463756011e-16
TONSL	1.76405859286814	5.30451319873642	71.5745433048241	2.66978980942012e-17	6.99850303463358e-16
XKR4	-3.62026645378821	-1.07357618805005	71.5053096183582	2.76513042072729e-17	7.23973475623515e-16
ARHGEF37	-1.99780609153082	3.56423534435485	71.4916798972827	2.78429717523368e-17	7.28118719980869e-16
CD300LG	-3.4588693019224	-1.21001673644772	71.4652670341289	2.82181933759439e-17	7.3704840975731e-16
RP11-703I16.1	-1.95005070745223	0.0303367539703158	71.4554898185472	2.83583678816573e-17	7.39824756348708e-16
C8orf88	-2.76344012888564	0.756274909395812	71.3138025573915	3.04696822926391e-17	7.93269650704059e-16
JMY	-1.15432369470712	4.46540557304472	71.3131583929183	3.04796316605929e-17	7.93269650704059e-16
LONRF2	-3.14880975071288	2.33371351406726	71.2605809947761	3.13027649730153e-17	8.13722828512811e-16
C20orf194	-1.33915433933437	4.77943992284574	71.1146835744073	3.37052269236376e-17	8.75133573251545e-16
S1PR1	-1.93187892918589	3.9013744424619	71.0092906450158	3.55546663998904e-17	9.22056645496446e-16
C21orf58	2.45702238611646	3.61480005845852	70.9425352275654	3.67782627130654e-17	9.52657348282913e-16
ERC1	-1.36465015345305	5.67867928296008	70.8879576137055	3.78098798876431e-17	9.78218646003051e-16
ALG3	1.22864174971332	6.24026566671891	70.8676976727164	3.82001544413746e-17	9.87146239505155e-16
HABP4	-1.51250826466595	3.49449591952093	70.8133861392481	3.9266374135615e-17	1.01349946291405e-15
RP11-324I22.3	-1.63327579419639	-1.52108387463966	70.7820962149979	3.98941075856035e-17	1.02848610772047e-15
GNG11	-1.81959441626971	4.37059800629557	70.7753765902256	4.0030219633439e-17	1.03077815556105e-15
LYVE1	-2.8870289779578	2.95036125076367	70.709885296735	4.1381376792629e-17	1.0643153635381e-15
RBKS	-1.41428503341774	2.26697109041359	70.6054949595477	4.36300114879125e-17	1.12082933041183e-15
EDNRA	-2.07882626608818	3.69118575325533	70.5860684534565	4.4061767033962e-17	1.13033947447773e-15
B3GAT2	-1.87977360824228	-0.441325314538182	70.5841901490762	4.41037384253078e-17	1.13033947447773e-15
FAM150B	-2.39739090294146	-1.12893857984874	70.5796722681161	4.42048559787005e-17	1.13160285480763e-15
GCSAML	-2.60322207850002	-1.80693568572368	70.4724009745359	4.66750902365497e-17	1.1934394267041e-15
BLM	1.82462035512347	3.72479872778938	70.376750880589	4.89939451536471e-17	1.25126524722227e-15
SLC24A3	-2.37314655618331	3.42734356788675	70.2776312529462	5.1518578555544e-17	1.31267174018537e-15
RPS6KA5	-1.61840892573888	3.76828319171575	70.2181873874769	5.30946545905495e-17	1.3512527711413e-15
RGN	-2.6291865099648	0.652085683802204	70.1421332464093	5.5181664446307e-17	1.40273204289821e-15
HECTD2	-1.27472591116513	3.42788506600966	70.1369413715262	5.53270917502172e-17	1.40479345983458e-15
FAM110D	-1.91686561458105	0.871398737661538	70.1158345799556	5.59222630211284e-17	1.41825613859392e-15
PHYHIP	-2.71344020659631	2.41270564064542	70.0967662464023	5.64654586494699e-17	1.43037094555664e-15
STIL	2.18597137956862	4.05742628302563	69.958029394046	6.05798092135311e-17	1.53281658631131e-15
EGR2	-2.35335703211139	3.51607320070496	69.8143360237234	6.5157595527101e-17	1.64673756473354e-15
DUSP2	-2.54537888790152	5.56529087752898	69.6411636316285	7.11367123051345e-17	1.79369659341214e-15
KIAA0232	-1.05623299709639	5.28392347875394	69.5605779311525	7.41032774992709e-17	1.86634275371866e-15
GPRASP2	-1.46304639778591	3.030965671721	69.5341608545875	7.51024450875539e-17	1.88932833056662e-15
C14orf28	-1.08382694336733	2.09844600285279	69.4176826177482	7.96711820747411e-17	2.00195619307715e-15
RND1	-2.1041378930895	2.33309021055846	69.3486216281507	8.25102645531493e-17	2.0709128008995e-15
SETBP1	-2.14876392879341	3.4463802161953	69.3321840081477	8.32007903727606e-17	2.08584668034397e-15
ARHGAP1	-1.08446402896526	7.3704314805424	69.0593820827527	9.55429417441923e-17	2.39251797697957e-15
RAB30	-1.58882930895417	3.32651392323019	69.0059542479621	9.816661759914e-17	2.45540236184974e-15
COL21A1	-2.64134574365289	2.01094342740969	68.9609621047006	1.0043186729797e-16	2.50918793400284e-15
RP11-523H20.3	2.62418038952353	-0.707143704387012	68.7016512496376	1.14544973286957e-16	2.85851889907884e-15
CYP2A6	-3.93244425601554	-0.479793742475868	68.4472052451848	1.30320297267393e-16	3.24848631407626e-15
BNC2	-2.56474119321522	3.013547739364	68.3897081110182	1.34176021209554e-16	3.34078403549808e-15
ESM1	4.44314780822582	3.84219251313467	68.3131298990259	1.39489106530895e-16	3.46911632142212e-15
MATN2	-2.35563840930771	5.67533814311716	68.2957731046288	1.4072230590606e-16	3.49580463226931e-15
GPER1	-2.08869089668177	1.00419348192437	68.1555091286093	1.5109673803365e-16	3.74925951329862e-15
GREM2	-3.14017614053801	1.14008962528273	68.1252314583485	1.53434719914642e-16	3.80295180937131e-15
MYO9A	-1.09527546433618	4.64991372397623	68.1188737489931	1.5393022862226e-16	3.8109075648477e-15
RP11-443B20.1	2.14429084611431	0.901305926175099	68.1084648863605	1.5474493543142e-16	3.8267388562633e-15
PQLC2	1.23767142834776	4.57130985790139	67.9224530097461	1.70053655867745e-16	4.20055614200008e-15
RALGDS	-1.11763943878676	6.5278737685501	67.911751299756	1.70979126958621e-16	4.21864431216773e-15
TACR1	-2.58813289194484	0.343275214524291	67.8256839004962	1.78607706350748e-16	4.40189376509587e-15
POLQ	2.32046865497442	3.7956598785113	67.6738776701356	1.92902409349193e-16	4.74883541211836e-15
GNAZ	-2.53420339467453	2.01943641572196	67.6423773055952	1.96009075397208e-16	4.81988082249259e-15
ARHGEF17	-1.38591094791376	5.18049033507676	67.5870091451619	2.01591460917944e-16	4.95157608616898e-15
PODN	-2.44819535272098	5.07055346996939	67.5759945385457	2.02720812172472e-16	4.97372096022257e-15
SLC26A6	1.87999615850375	4.60484378937547	67.5067741762132	2.09964438255223e-16	5.14566046435583e-15
BOC	-2.55249891422376	3.73570271397093	67.4759827356774	2.13269303251568e-16	5.22079428901484e-15
LIG1	1.35758765128295	6.00623126086425	67.4406124828042	2.17129888688244e-16	5.30934854355711e-15
DUSP8	-1.96160463555003	2.76345257521541	67.3926770120199	2.22473757707088e-16	5.43393397459953e-15
KLHDC1	-1.52231223756304	0.736037027529464	67.3347963525238	2.29101971480551e-16	5.58333777818004e-15
SPAG5	2.11492900161052	5.70666579124081	67.3147265875642	2.31446095673679e-16	5.63417719635503e-15
MAPRE2	-1.64727646019381	4.77458914121692	67.3073983847489	2.32307988109398e-16	5.64886105607662e-15
CDON	-2.26482636914119	2.43793925783215	67.2879075833067	2.34616020538813e-16	5.69863784703619e-15
RCC1	1.50809524636106	6.55019983495194	67.1258390957499	2.54717920835932e-16	6.18002279930379e-15
LMCD1	-2.13266502262314	5.39698893158826	67.1047944947362	2.57451528206708e-16	6.23941350712728e-15
RP11-635L1.2	-1.9996435835961	-1.20587391340573	67.0911267338122	2.59242614989919e-16	6.27585558860297e-15
PDGFD	-2.02976662359134	3.23712473516946	66.8539403025169	2.92387224837241e-16	7.07039583781394e-15
ASF1B	2.11409797876614	5.2480092879246	66.836341229087	2.95009199579562e-16	7.12590805533111e-15
WDFY3-AS2	-1.53059533421569	0.734171865733571	66.8060816718842	2.99572489138764e-16	7.2281379810321e-15
KCNN2	-2.37596732521261	0.332730350579799	66.7714631620378	3.04879801340708e-16	7.34807432900188e-15
PDLIM7	-1.75376321564369	6.5233673692757	66.7081333343902	3.14833433233842e-16	7.57960622722621e-15
GPM6A	-3.06935765138314	-0.520610967646934	66.6902319312118	3.17705502406753e-16	7.64032747858355e-15
HMGCLL1	-3.08165954154647	-1.67635892937411	66.6212456849705	3.29020806270423e-16	7.90373853214627e-15
RAD54L	2.29831216808359	3.60738645820569	66.5530020332119	3.40610946280966e-16	8.17316551977051e-15
RECQL4	2.161028526465	5.59867166029814	66.5271393249923	3.45109291641282e-16	8.27201590809992e-15
SHE	-1.85950198275693	2.02336210222569	66.2267881691215	4.01913006623553e-16	9.62299606648235e-15
QRFP	-1.72692226442311	-0.636323472958214	66.1977051822966	4.07887171056435e-16	9.7553387373366e-15
DNAJC27	-1.07395396239316	2.34697172030753	66.05226518052	4.39122904042785e-16	1.04794401450036e-14
CACNA2D1	-2.47823119871491	3.42388934151098	66.02012869697	4.4634135883448e-16	1.06400763226089e-14
PREX2	-2.03207336259976	2.29122083836106	66.0043341679995	4.49932494206737e-16	1.07139868522337e-14
GNG12-AS1	-1.75475213933943	-0.765798561618165	65.9885549936103	4.53549001789196e-16	1.07883398726241e-14
MS4A2	-2.45857287280348	0.532944546634931	65.9330514479042	4.6650275933558e-16	1.10843898290008e-14
IL1RAPL1	-3.0065424672388	-2.6155491184578	65.8197254466914	4.94112265981054e-16	1.17149136155942e-14
SLC38A7	1.19851342524415	4.9621741979541	65.7477955506045	5.12478587924174e-16	1.21371826962172e-14
SNED1	-2.02812736338804	2.85761058280337	65.7028248604507	5.24306632649222e-16	1.24038565877881e-14
ITGB3	-2.44997246487926	1.29990567412719	65.4989788812651	5.81440851301281e-16	1.37406303344316e-14
CKB	-2.37813076934795	6.80343214887353	65.4880084539236	5.84686515936796e-16	1.38023943372928e-14
ANO5	-2.67489428785961	1.32652531777609	65.4351778618337	6.00572383478219e-16	1.41620934834021e-14
SLC52A2	1.41364901021722	6.73139025128199	65.3935153638635	6.13404020909734e-16	1.44490724925404e-14
PRKCB	-2.38645117169005	3.31981949669868	65.3459099534467	6.28402109656821e-16	1.47864099854163e-14
ACTA1	-2.33759943176007	0.0255325654189246	65.3436919497935	6.29109767931118e-16	1.47871269026307e-14
MEF2A	-1.15138837587372	5.13584255365998	65.248493941356	6.60246296078204e-16	1.55022990550147e-14
ARHGEF26	-2.01234203616865	3.15132325421818	65.2380801477156	6.63744554193569e-16	1.55676971915905e-14
LINC01354	-2.23569023846814	-1.26474065604571	65.1170112491875	7.05801509077096e-16	1.65363538113814e-14
PABPC1P4	-1.93297380344006	0.0675651018447826	64.9764459420771	7.57987030629056e-16	1.7739983709342e-14
POLR2H	1.11750552245579	6.14900754084571	64.9394428281604	7.72355158693604e-16	1.80569028321558e-14
CNTN1	-3.18312185991874	4.21402210407623	64.8190707087224	8.2100697428836e-16	1.91738056583536e-14
FAM72D	2.72118051718245	0.569524152974607	64.7945316206295	8.31295258076552e-16	1.93933368112816e-14
HSPA12A	-2.08885871242312	2.20312218450693	64.7454681881892	8.52254014179379e-16	1.98610657989551e-14
CENPA	2.65200927517906	3.54247374218365	64.6856741653601	8.78512664662685e-16	2.04511754217211e-14
ADAMTS9	-1.9966221423752	3.72013456575988	64.5622259808656	9.35313757019196e-16	2.1750278166423e-14
SEMA3G	-1.7747873408631	3.06872172432274	64.5278379311212	9.51780818802676e-16	2.2109665914229e-14
RP11-667F14.1	-1.84758993763663	-1.39458262499805	64.5189665765395	9.56075816796739e-16	2.2185835850769e-14
CDCA3	2.1776660288464	4.73765688693082	64.4581179494315	9.86062458173818e-16	2.28573883616598e-14
TES	-1.3514698377521	6.71837246741259	64.3879571332041	1.02180802763155e-15	2.36608696621023e-14
IL17B	-1.88624496206077	-1.56455498748418	64.3286320972478	1.05304264082144e-15	2.43325281534149e-14
AC002398.12	-3.72500053228923	-2.48847747325056	64.2094941198623	1.11868373715206e-15	2.58219641484698e-14
SIRT1	-1.0791408667386	4.26605884039725	64.1802910060966	1.13538884046229e-15	2.61798846043659e-14
SKA3	2.14781531300218	3.9003581643012	64.1236867693656	1.1684822497382e-15	2.69145341827882e-14
GAS7	-2.24177790233556	4.4170834374743	64.0416165950122	1.21818559534523e-15	2.80003164841668e-14
HSPA2	-2.05699342977238	4.72795933874068	63.9994774630122	1.2445221584553e-15	2.85755897497687e-14
NAA40	1.18081351728975	5.07770456768272	63.9751011392285	1.26001641940074e-15	2.89009648466749e-14
JUND	-1.40231857811119	7.55920164114404	63.962019900833	1.2684106329133e-15	2.90629743759653e-14
LIFR	-2.20951342606864	4.08154607403368	63.8112092669711	1.36932225457199e-15	3.1342264937981e-14
TSHZ3	-2.13907451467986	3.51053747513708	63.7818772427057	1.38986290514642e-15	3.17791061746359e-14
GINS1	2.03579792734482	4.74573427492785	63.7161438240238	1.43702118826533e-15	3.28230069738093e-14
PART1	-2.77315652226269	1.83314638079401	63.4693436810167	1.62882058038751e-15	3.71650221456026e-14
CDC6	2.05829247127179	5.26595512017734	63.4171416734026	1.67256193279474e-15	3.81232383763111e-14
FAM46A	-1.53741802301524	4.8658475628423	63.2906593520717	1.78348023747324e-15	4.0609045323739e-14
SSBP2	-1.55948760713066	3.94542969911505	63.1586036268155	1.90714651885261e-15	4.33796368600683e-14
ADCY9	-1.5331106784287	4.2476386628338	63.0449968444882	2.02037923135952e-15	4.59073890696843e-14
RP11-389G6.3	-3.7785301446376	-2.42752280263578	63.0390141852744	2.02652522244784e-15	4.59991733444605e-14
C6orf3	-1.68477999396331	-0.337074472204683	63.0057535516543	2.06103654182787e-15	4.67339500803255e-14
C2CD4B	-2.53408332232314	1.33654060913484	62.866486532087	2.21204251780915e-15	5.01059755382578e-14
UBE2T	1.82871946512455	4.52211817765105	62.8325330119964	2.25050627173412e-15	5.09244092741827e-14
KIF4A	2.30441464403691	4.9790286524068	62.8120718311822	2.27400780240589e-15	5.14029341338871e-14
PTCH2	-1.71672279674594	0.775920386659348	62.7705377420761	2.32247126840422e-15	5.24441392108321e-14
TMPRSS11A	-4.07145245157249	2.46803993509009	62.752674013944	2.3436318246307e-15	5.28672980605743e-14
IQCJ-SCHIP1	-1.6324471767979	1.36529284885399	62.6481018921604	2.47143030982158e-15	5.56926235761238e-14
PHKG1	-1.65083810609875	0.691896502000952	62.4523097115038	2.72975475902624e-15	6.14504380598937e-14
PFKFB4	2.38488323355247	4.41018077895516	62.4453728565812	2.73938677345856e-15	6.16037585841825e-14
CDC37L1	-1.04849097184495	4.2520686129093	62.3691443073973	2.8474986238691e-15	6.39691151757261e-14
MTFR2	2.08005641659049	2.803549367295	62.3139351007235	2.92845549387857e-15	6.57201995522431e-14
LRRC70	-1.6942275640632	-1.38669829445611	62.2555221221389	3.01661874599967e-15	6.76292473692492e-14
NUF2	2.5722943169857	4.54377602856881	62.058436342617	3.3341491788948e-15	7.46712630465095e-14
TMEM206	1.48418852533881	3.94256869895732	62.0530765599875	3.34323637795013e-15	7.4798063062417e-14
A2M-AS1	-1.56932883105049	-0.0433145663945146	62.0448387594689	3.3572514214223e-15	7.50347410830884e-14
PTRF	-2.02313920249373	8.18296382708142	62.027770680063	3.38647683817512e-15	7.5610540121055e-14
CTC-463A16.1	-1.4040271852229	-0.332212238519735	62.0159664226633	3.40683784878948e-15	7.59874476671778e-14
AKT3	-1.94650789604302	4.68745565787908	62.005600492548	3.42481888428424e-15	7.63105562828884e-14
RP11-690D19.3	-1.64836598405101	1.30884222737924	61.9729575853048	3.48206482177011e-15	7.75070004568524e-14
MGLL	-1.94678618748255	5.53928308546013	61.9515520782482	3.52012242556169e-15	7.82743312470113e-14
SPG20	-1.21569756826655	5.55581170235847	61.8582519252589	3.69092401702743e-15	8.19362046502294e-14
TTYH3	1.53308776258539	7.13590293162703	61.8575139994078	3.69230744531168e-15	8.19362046502294e-14
TPSAB1	-2.47385207986127	3.30601998941653	61.6993408485965	4.00114227334042e-15	8.86094753353565e-14
MID2	-1.32673097736598	2.74639721891579	61.6486681708482	4.10544722608704e-15	9.0827300535802e-14
TUB	-2.16683817110833	2.49951008866288	61.619923174418	4.16582091533797e-15	9.20697019304858e-14
C17orf53	1.85624113920199	3.35231443943159	61.579905737518	4.25135225977455e-15	9.38650434220799e-14
AHNAK	-1.62067083677136	9.68904798521173	61.505713399565	4.41460290087375e-15	9.7370978730787e-14
PNMA1	-1.60765363224816	5.07564464746843	61.3717762800862	4.72535908612086e-15	1.04120021195293e-13
CNTN4	-2.22757193160729	1.04078792383152	61.3597037124431	4.75442247665253e-15	1.04654807661476e-13
GTPBP3	1.10332200955053	4.67592886334883	61.3343295451322	4.81609230643778e-15	1.05905530315584e-13
CHTF18	1.78977204561006	5.10771274795662	61.3245859794961	4.8399853414831e-15	1.06323863095196e-13
TMEM55A	-1.42673667614291	2.93230989869248	61.2759953354257	4.96092075862415e-15	1.08871020789263e-13
KNTC1	1.6714869801587	5.1305689519825	61.2556558886452	5.01243614893775e-15	1.09792704129458e-13
LDB2	-1.66133133686475	3.25020592298975	61.2554441746166	5.01297517938587e-15	1.09792704129458e-13
FAM102B	-1.44291846236468	4.81904706598091	61.1871573705358	5.18989676702049e-15	1.13553693191041e-13
FBLN2	-2.34110192114186	6.2032437450234	61.1753476870239	5.2211215630786e-15	1.14008410451384e-13
PDIA4	1.38856608902639	8.37912877659633	61.1324708380469	5.33607626530407e-15	1.1640215917001e-13
ORC6	2.12019087613494	3.99755831043766	61.0959371767806	5.43602047568174e-15	1.18345905390814e-13
GARNL3	-1.74421023693302	2.50978914165777	61.0888438558291	5.45564152857578e-15	1.18654769340618e-13
TTLL11	-1.24587514403962	1.63904436295721	61.0694508364402	5.50964758268141e-15	1.19710114045205e-13
EMCN	-1.89536514274029	3.18648021559354	60.9893875294141	5.73833061999623e-15	1.24554858268626e-13
PSMG3	1.43296804895622	5.78557069501112	60.965710116871	5.80776194609874e-15	1.25936732725931e-13
PDE4B	-2.10043137767152	3.48410621544429	60.8879222610905	6.04183740471368e-15	1.30882501556873e-13
CBX8	1.5724201825657	3.68218910120128	60.7628095568069	6.43828147094574e-15	1.39332323289962e-13
HPGDS	-2.11953297967872	0.279486179177912	60.7353329102015	6.52877432683378e-15	1.41150808119547e-13
TMEM245	-1.05198426913315	6.07361043972962	60.7193946139914	6.5818482806591e-15	1.42157506485136e-13
NEK2	2.3154918038785	4.38523506255608	60.705594819544	6.62814964789471e-15	1.43016082718803e-13
ARSF	-3.41784347861114	-1.52895893881046	60.6952790052242	6.66297421858943e-15	1.43625572593404e-13
POLD1	1.41822418417804	5.48283479461914	60.6335623770733	6.87517719217895e-15	1.4805361850929e-13
PPP1R15A	-1.39978817689684	7.26368557784688	60.6263040568912	6.90057406079121e-15	1.48454123341317e-13
CXCR2	-2.51606895589433	1.48880818240843	60.5320837891495	7.23889537093393e-15	1.5557925129893e-13
RP11-766F14.2	-3.58633075456417	-0.83789533255653	60.4945310149619	7.37831871624042e-15	1.5841983037151e-13
PLK4	1.76623667062125	3.84053576727116	60.2721407806914	8.26083707386768e-15	1.77020253527944e-13
C16orf59	2.15377048229369	3.36010799419735	60.1911446314761	8.6078596585214e-15	1.84095223803598e-13
SPON1	-2.47001481060919	5.17650012868155	60.1856452585679	8.63194335229598e-15	1.84429662466473e-13
FAXC	-2.14011461162311	2.32561658318197	60.1553371742799	8.7658878618797e-15	1.87108433384169e-13
RP11-314N13.10	-2.07233112694722	-1.30782554790035	59.8894379551753	1.00338473089619e-14	2.13755209598528e-13
ADCYAP1	-2.82486205415865	0.297667531868456	59.5884030369605	1.1692213532901e-14	2.48841300881506e-13
AC005229.1	-1.20692622353163	-0.17661052442072	59.5748025667265	1.17732962147616e-14	2.50322975798962e-13
HTR1B	-2.7502463102608	-1.61476930970734	59.56378258936	1.18394070412543e-14	2.51483747230379e-13
TIMELESS	1.48918733432826	5.95234742449395	59.5252896306988	1.2073261473162e-14	2.56201882923193e-13
PTGS2	-2.4720007187177	6.41366543747081	59.4869059283345	1.23110539635163e-14	2.60994344026546e-13
MYCT1	-1.67646505922525	2.43488768797591	59.4640248474415	1.24550289063059e-14	2.63790505526765e-13
HDC	-2.4074763363173	0.700650521764111	59.4314112453978	1.26631606210504e-14	2.67938735776411e-13
TSLP	-2.18392894857898	1.10704844458613	59.4193130374555	1.27412500857149e-14	2.69330045374317e-13
MGME1	1.14509120847115	5.00595078506104	59.4166617108491	1.27584276799206e-14	2.69432327677705e-13
MUSK	-2.55780324091978	-1.99320371023199	59.3637279269353	1.31062695041298e-14	2.76510628881333e-13
C22orf39	-1.01160673112474	4.51314358745214	59.2575411629899	1.38329211942959e-14	2.91559524323018e-13
PTPN21	-1.27390510416835	4.15864706384847	59.2176802199629	1.41159838538205e-14	2.97238788266176e-13
CILP	-3.20544057564385	4.65047240355568	59.15096742151	1.46027541689918e-14	3.07192427778521e-13
ST6GALNAC6	-1.16594835189217	5.33091991661386	59.0648942391615	1.52556826719382e-14	3.20618947857981e-13
TTK	2.24083813068238	4.36154114520085	59.055848480437	1.53259754441699e-14	3.21786538268167e-13
GPM6B	-1.83305997838663	2.56381717572861	58.9896998544646	1.58499485580812e-14	3.3246827734319e-13
FANCD2	1.69140095743932	4.94492313562467	58.9724608210125	1.59894212374729e-14	3.35071979022512e-13
TEF	-1.1899054566564	4.65612725324935	58.8490148825374	1.70246987731306e-14	3.56425045455493e-13
CDC45	2.20281954979266	4.45200427917573	58.7840873160136	1.75958582098703e-14	3.68029846619471e-13
PABPC5	-2.3151278225295	-0.83315161131871	58.7739976848486	1.76863205201032e-14	3.69567937681315e-13
POU6F1	-1.43940467884102	2.47230029772484	58.717553135052	1.82010459527645e-14	3.79959884727117e-13
BCL10	-1.08523725841486	4.87472501125784	58.6803016138236	1.85489306830193e-14	3.86852388151298e-13
FANCI	1.55784128749826	5.73830441926868	58.6576233195855	1.87639687395928e-14	3.90591059483079e-13
SGOL1	2.27943216736356	3.28796425063089	58.6217821746053	1.91089157725776e-14	3.97392652200004e-13
TPX2	2.41182529168623	6.83097688193884	58.5531332415441	1.97874297543274e-14	4.11111623325873e-13
MYRIP	-2.50260158059256	0.117755003960435	58.5002753969772	2.03262491224093e-14	4.21904919997081e-13
PKD2	-1.199436668947	4.5497854206354	58.4257850783872	2.11105984084565e-14	4.37769256265011e-13
FAM43A	-1.81541227105751	3.39571204341088	58.3306837064073	2.21561397084006e-14	4.59014674262462e-13
C1orf21	-1.37253707858827	5.82109121093885	58.3142785440228	2.23416670844479e-14	4.62419566309008e-13
LOH12CR2	-1.33889893094893	-0.366425184064497	58.2649879776595	2.2908501945319e-14	4.73702697422336e-13
PDGFRA	-2.04837098846256	4.81643241726344	58.2376631396086	2.32289101481945e-14	4.79142490234902e-13
ADAMTS5	-1.9078370821924	2.54375799853379	58.2194673478236	2.34447552726043e-14	4.82961958615648e-13
GYPC	-2.12864654244847	4.0003709402774	58.2032116021264	2.36392835067878e-14	4.86510268288613e-13
RAD51	1.85143840109305	3.9526113759784	58.1546991769946	2.42294729944117e-14	4.98187167896398e-13
DPYSL2	-1.67140425391975	5.5877983704372	57.9346392173748	2.70973264304008e-14	5.55584244069702e-13
PKDCC	-2.7517442415274	3.59653368618916	57.8877948926513	2.77503592042659e-14	5.68439815745169e-13
HELLS	1.60917814797103	4.57332970990753	57.6268340790791	3.16873043231486e-14	6.48476079850302e-13
TARBP2	1.11761790182423	5.23389742170915	57.6110643309968	3.19423732020045e-14	6.53083952470946e-13
KIF13A	-1.2500785116273	5.89666571862615	57.5783361834643	3.24783117470122e-14	6.63420407210251e-13
CNKSR3	-1.6792220487133	3.86291968565292	57.5613759061166	3.27595739600406e-14	6.68336059464553e-13
DNA2	1.65197725568577	3.23934420399198	57.560139333067	3.27801758420286e-14	6.68336059464553e-13
FAM72B	2.57103991383256	1.21711092241148	57.4851357144142	3.40543160290097e-14	6.93666086575985e-13
RAP2C-AS1	-1.33003706684813	-0.0383418389472321	57.463165498929	3.44368386588117e-14	7.00804108997029e-13
CTB-25B13.5	-1.67573652069753	-1.44950716639432	57.4365481855921	3.49060356524693e-14	7.09691056338287e-13
CDC20	2.45991080598693	6.39823312069609	57.4330664202582	3.49678817206636e-14	7.10287130467358e-13
KLRB1	-2.08392624090726	1.0340266016821	57.4310324131677	3.50040622001161e-14	7.10361247399381e-13
RGAG4	-2.13158245767022	2.43225187820749	57.4274517324348	3.50678456076252e-14	7.10994871576698e-13
CTD-3247F14.2	-2.48762307986185	-1.72340950698313	57.4234600062172	3.51390881417004e-14	7.11778412488098e-13
UTRN	-1.49756474399377	5.27044057865529	57.3749440376104	3.60166434991856e-14	7.28878060656364e-13
ASB1	-1.06039572295851	4.30955263062311	57.3211419951572	3.70154785549001e-14	7.48398138634073e-13
KCNK3	-2.77163306077151	2.13971490654862	57.3173110231262	3.70876486147348e-14	7.4916364028802e-13
PLK1	2.27537033026604	5.71149885031044	57.2888856714275	3.7627558081455e-14	7.5936724423905e-13
RP11-968A15.2	2.27420422393184	-0.104050043088277	57.2830397262034	3.77395668737195e-14	7.60924452681939e-13
MYL3	-2.52515589953212	-1.95214487616618	57.2350813357014	3.86711386461646e-14	7.78987992138054e-13
CSRNP3	-2.03786582300158	1.19977251077122	57.1658420764326	4.00568179707639e-14	8.06157306183964e-13
FAM212B	-1.26195884798583	3.02501752408357	57.1555265213273	4.0267471903676e-14	8.09411606255345e-13
CCNB2	2.06635046956916	5.39522890671745	57.1211971895501	4.09765260757195e-14	8.22392852379972e-13
NCAPH	2.1849224546634	4.54866815537131	57.090889016529	4.16129014899389e-14	8.34397903520942e-13
TNFSF12	-1.4206308379481	4.17538130557087	57.0656730741299	4.21498857543437e-14	8.44389821405366e-13
CDC25C	2.11823413609461	2.95961238116376	57.0222567179689	4.30907518724432e-14	8.62446982480906e-13
SHMT2	1.37598180510896	7.13006946799091	56.9692443325087	4.42681121340042e-14	8.85200088423183e-13
RP11-175K6.2	-1.9728314811947	-0.474319267066036	56.9666215337458	4.43271907589197e-14	8.8557048253593e-13
DPP3	1.08729361545972	6.3093341753701	56.9331657056512	4.50877418001596e-14	8.99119570729028e-13
RP11-967K21.1	-1.3316314766897	0.785302900350199	56.8588766270312	4.68235668020514e-14	9.32882668512404e-13
CNRIP1	-1.89699874694447	2.81182228351477	56.7628834390868	4.91659182577146e-14	9.78657238901965e-13
RND3	-1.59442762799048	6.38631693479325	56.7457764514646	4.9595493574234e-14	9.86308923212179e-13
STK32B	-2.11802441415166	0.674607917513156	56.6858285517191	5.11307071844986e-14	1.01591457878136e-12
ST3GAL3	-1.16447974217676	3.37960267413392	56.6675347202067	5.16085984122159e-14	1.02447759539013e-12
NFATC4	-1.62619628499368	4.83575029414624	56.6538317439962	5.19694876342128e-14	1.030704570373e-12
SLC19A1	1.79570626165419	5.01097618720783	56.6310102105851	5.25761415281123e-14	1.0408455361812e-12
CLCN2	1.46083884104323	3.51047563169003	56.5925527046473	5.36145125397317e-14	1.06044066650143e-12
CCDC150	2.20454931555052	1.77668508527821	56.5566762714428	5.46016851878504e-14	1.07898859525964e-12
RNF222	-2.74965593694459	-0.364075189506635	56.5216844779783	5.55820331044064e-14	1.09736824129097e-12
CDT1	2.15730731189464	5.20140819871839	56.4656471639161	5.71888210174947e-14	1.12807145053118e-12
BCL2L12	1.39018808057161	4.8750707327864	56.3898407264696	5.9436673679461e-14	1.17135307442663e-12
SRPX	-2.43006377769497	4.27474005374226	56.3259995448953	6.13981621056514e-14	1.20891818551759e-12
SMC2-AS1	-2.02015613603929	-1.58448031805201	56.3116016827303	6.18494048000537e-14	1.21670594884142e-12
GATA6-AS1	-2.38947863463571	-1.34170213464433	56.3028871835572	6.21241359750054e-14	1.22101047088228e-12
LBX2	2.32274966363408	0.899212202884048	56.1824181883634	6.60495335555849e-14	1.2958289440429e-12
MEOX1	-2.34715613573544	1.53848588536363	56.1553474323727	6.69652226964524e-14	1.31261454470353e-12
KLHL5	-1.59282819705559	4.58981305885894	56.1264083651047	6.79581608122248e-14	1.33088286950291e-12
TMEM132A	2.24796916260845	6.45665219074988	55.8629057205242	7.77049606378175e-14	1.51903806668521e-12
KIFC1	2.06467678671853	5.60395463101472	55.8325825047841	7.89127835651998e-14	1.54011975699985e-12
TBL1X	-1.37026204841224	5.18914890595482	55.8322922028741	7.89244370801811e-14	1.54011975699985e-12
RNASEH2A	1.48373347217199	5.48686251842621	55.7461355747979	8.24602117810288e-14	1.6076796289737e-12
TCEAL2	-3.31437140393757	0.89236320557818	55.7008744493599	8.43807388872464e-14	1.64365549896692e-12
TGFBR2	-1.42156242211749	6.43586193189342	55.6652261452882	8.59248290343579e-14	1.67224114687544e-12
DPCR1	-3.8415359545831	-0.885586213431713	55.6550336475122	8.63714873591129e-14	1.67943704182866e-12
CA5B	-1.03299669184321	2.54700898753455	55.5788466094734	8.97845930644044e-14	1.7426989992483e-12
SPINK7	-3.90435620167241	0.700747959101938	55.55294482407	9.09754451136911e-14	1.76424495515325e-12
KLHL21	-1.25799695226775	5.80021831615491	55.5373260545399	9.17011534347343e-14	1.77674036060413e-12
FAM72A	2.12296270325743	0.826095046066063	55.5309125907079	9.20008226803634e-14	1.78096628018476e-12
NRXN1	-3.602924263441	0.240194794225929	55.5265376191878	9.2205805321453e-14	1.78335337909588e-12
CDKN1A	-1.56527100536755	8.09929217293246	55.456816085283	9.55348632734567e-14	1.84610555260106e-12
TMEM8B	-1.1415055618915	4.22928528832199	55.4496726548111	9.58826673198787e-14	1.85118826135886e-12
ACTL6A	1.14693413058422	6.15828390819453	55.4259959158437	9.70445404136989e-14	1.87031296070038e-12
ZNF695	2.57814950460767	0.991847651142739	55.3989632310153	9.83883317276418e-14	1.89290780144849e-12
TARSL2	-1.09217743416387	3.04919794687122	55.3621127132251	1.00250206310815e-13	1.92699252200965e-12
TACC1	-1.6878567577572	6.92279622377324	55.1812659165527	1.09911340730169e-13	2.10898421457292e-12
RAC3	2.79080724133689	3.93672347612067	55.1770384360246	1.10147989145588e-13	2.11166943896669e-12
KCNN3	-1.93080958240513	2.04023804406925	55.1662099774725	1.10756479074354e-13	2.12147234830491e-12
C20orf144	1.98439864734975	-1.16751477616339	55.1569128126381	1.11281603069365e-13	2.12966265085246e-12
ATP5G1P4	2.88555669575912	-0.835062557937977	55.1507344115629	1.11631949666907e-13	2.1344967188499e-12
RAET1K	3.38695395557091	-1.28553233040655	55.1135140633219	1.13766006443606e-13	2.17339852729885e-12
KLHL30	-2.10944312549234	0.0493680519030894	55.002737403929	1.2036207420374e-13	2.29539410682347e-12
MAP3K8	-1.39391148968746	4.49050597975745	54.9309180187066	1.24841585512436e-13	2.37874420702404e-12
C19orf40	1.35872968350562	2.85548676030877	54.9107708443151	1.26127901520388e-13	2.40115855065317e-12
ORC1	2.13070587818152	3.46249760422931	54.8560870885832	1.29686480771177e-13	2.46675435027824e-12
GABARAPL1	-1.20288627030932	5.77898996327303	54.8543446144723	1.29801510123942e-13	2.46679353791679e-12
BCL2	-1.62820132357076	3.32001071949007	54.7751908043249	1.35135926802181e-13	2.56593747621951e-12
DLC1	-1.65201841751955	4.53921731448606	54.7472946060851	1.37067758674365e-13	2.60035758333052e-12
IQGAP3	2.25105326260852	5.46291943769931	54.6699155868396	1.42572170468758e-13	2.70243568954496e-12
DEPDC1B	2.20297826201784	3.58009829395841	54.6501366602611	1.44014305212395e-13	2.72740361545348e-12
TCEAL3	-1.29308453104187	4.72245676767783	54.5509163605053	1.51472001803103e-13	2.86119604790014e-12
MMP11	5.3976293787556	7.45480702686205	54.4916867243396	1.56106815575847e-13	2.94619570001226e-12
AURKB	2.22153398802188	5.12359602288117	54.3832940581548	1.64959301206318e-13	3.11057970737578e-12
FLAD1	1.09735085818941	5.98992092939866	54.3459159599716	1.68127057219798e-13	3.16757758537663e-12
OMD	-3.14296339255585	0.754375819193392	54.3000004418758	1.72101783750058e-13	3.23966771548816e-12
PIF1	1.93090039974886	3.29874718726763	54.288581291293	1.731048091578e-13	3.25574212986196e-12
RP11-108L7.15	2.1854253300765	-0.476219370795752	54.280990700991	1.73774779098559e-13	3.26553018622731e-12
CYB561	1.24492318597073	6.97811581491928	54.2604973584472	1.75596574572356e-13	3.29692760306275e-12
KLHL13	-2.23714803979388	2.38586389374427	54.2208723414199	1.7917349480547e-13	3.3611962479143e-12
CALR	1.10018953556369	10.1977598454771	54.1898116099347	1.82028223075617e-13	3.41181826530401e-12
SYT11	-1.86106290229646	3.84141836077457	54.1504151576388	1.85714635599274e-13	3.47792863031367e-12
LRRC45	1.48475883033128	5.46362049523821	54.1432197516691	1.86395949306839e-13	3.48769661445084e-12
PEAK1	-1.08009598484981	4.8791934030378	54.1148980288763	1.89102040753042e-13	3.53530150846184e-12
PRKAR2B	-1.97909406727241	3.52763152781653	54.0687675818207	1.93594142884986e-13	3.6161862309979e-12
IER5L	2.07042645588966	4.8488222049953	53.9271513145676	2.08062552670787e-13	3.8798069172667e-12
MAB21L2	-3.44198026522766	-2.3408082058404	53.8909332883466	2.11933438826101e-13	3.94861652748015e-12
AUNIP	2.07189728308832	2.84976628295088	53.7933555275217	2.22724678838493e-13	4.13907752095092e-12
RAB37	-1.96822203514846	1.39944255717904	53.7643794859779	2.26033814242818e-13	4.19610855691852e-12
ETS2	-1.46352878212559	8.00218935102168	53.7631278190053	2.26177860940332e-13	4.19610855691852e-12
CCDC137	1.0649891083192	5.70955531841214	53.7266745027357	2.3041358553123e-13	4.27106201499146e-12
KAT6B	-1.104544419012	4.68579268460734	53.6994171185019	2.33632564513159e-13	4.32705740348544e-12
PCGF1	1.00969350023335	4.22172632441561	53.6880777453748	2.34984913397147e-13	4.34841573638992e-12
LAMA4	-1.6923349404845	6.14144298246086	53.66496552151	2.37765609648439e-13	4.39614720769121e-12
TRAIP	1.62773362098666	3.4535944677133	53.5881411950338	2.47247359737153e-13	4.56759166431512e-12
CKS2	1.80499178203411	5.47426811827643	53.5138591799498	2.56774968786603e-13	4.73605938607875e-12
PRSS27	-2.24839794240888	3.62796837060046	53.5136643462584	2.56800435662083e-13	4.73605938607875e-12
SEC23A	-1.18976117881333	5.86553927173051	53.4390753876323	2.66738083759748e-13	4.91518379491802e-12
TCF24	3.33090301422085	-1.05238130177619	53.4015634490002	2.71880390432294e-13	5.00571686802661e-12
FANCB	1.88575972170056	1.26128697314791	53.3836794173792	2.74366818754723e-13	5.04723997837248e-12
CTB-133G6.1	-2.13694861526253	-1.33378384044837	53.3487126399704	2.79294198884264e-13	5.1335590293239e-12
RP11-1379J22.2	-1.42839587589778	-1.33665551160521	53.3395267867636	2.80603255018342e-13	5.15328231840245e-12
CENPO	1.42359353469574	3.99167730633152	53.3331071678255	2.81521743941839e-13	5.1658057148857e-12
MYO19	1.31246847818716	5.83240321838675	53.3206301009805	2.83315518521717e-13	5.18999803895992e-12
SLC37A4	1.29030577852463	5.05314482679989	53.2648003746733	2.9148303856226e-13	5.33514134957712e-12
ATAD5	1.65302800978029	3.39113588128887	53.2542264726558	2.93056263714969e-13	5.35944436723623e-12
GEN1	1.34225234359352	4.34870862989743	53.249827470861	2.93713263900589e-13	5.36696471174332e-12
HAS1	-3.13487763890755	1.74974688051958	53.2315266783487	2.96462383401919e-13	5.41266940130795e-12
LPAR1	-1.62714412079846	4.08117111085409	53.2295565823659	2.96759859295311e-13	5.41357417508137e-12
SKA1	2.09401840602421	3.812836395903	53.1572765938004	3.07882812172129e-13	5.60711350007558e-12
DUS1L	1.20393014738341	7.30457123314514	53.1467706059656	3.09533908078124e-13	5.63248534732826e-12
TMEM108	-2.53889622818068	1.78004724869058	53.1357083084652	3.11282009419358e-13	5.65957864919325e-12
HHIP	-2.80557045575579	1.74285045189357	53.1002127938756	3.16958111381181e-13	5.757984459334e-12
KNOP1	1.13583538688727	4.52942661217873	53.0827769098476	3.19784106219373e-13	5.80449355229113e-12
SCN2B	-2.95215669369691	-1.30413384089703	53.0352915044657	3.27608996486586e-13	5.94158641800756e-12
EEF1A1P12	-1.36619858588487	0.499332733892486	53.029984680958	3.28495299415427e-13	5.95271647969731e-12
EDNRB	-1.98951808685855	3.68417841883652	52.948064713737	3.42485305265884e-13	6.20108551060186e-12
RP11-286H15.1	-2.17538740547748	-1.78608485581898	52.9455226423221	3.42928840214616e-13	6.20397195934247e-12
FAM72C	2.67301482588068	0.143759637981294	52.9343067587158	3.44892635073375e-13	6.23433408895878e-12
SKP2	1.81058730914544	5.5764404564764	52.9087068335358	3.49417197175403e-13	6.31089654054764e-12
BORA	1.6522884877909	3.01721760430085	52.8974549542729	3.51424612281496e-13	6.34190730064359e-12
CHD5	-2.5477872721736	-0.866460090847867	52.8548383134556	3.59132911470515e-13	6.47566164729164e-12
MRAS	-1.61788728816501	4.30421536999091	52.8396352002262	3.61923532653011e-13	6.52059592327653e-12
PER3	-1.5880103963138	4.15122662592757	52.7544406838173	3.77967801212516e-13	6.80404361688088e-12
ECE2	1.70690856430682	4.0249432300092	52.6650429226364	3.95569469222093e-13	7.11503700983e-12
KIAA1377	-1.67093736500269	2.15800550553208	52.6211357102691	4.04512458476004e-13	7.26392602243588e-12
DUSP19	-1.27868507992828	1.80885993450852	52.6185773083515	4.05039745857682e-13	7.26741815164203e-12
FGFR1	-2.14425176133772	5.71290307784016	52.6133007065931	4.06129428081664e-13	7.28098702101085e-12
SAPCD2	2.50430452301276	4.98605719888609	52.564467357707	4.16354343740997e-13	7.45817346179525e-12
CYYR1	-1.46435502387627	3.17894405039929	52.5545617660756	4.18459632643785e-13	7.48974142492597e-12
THAP2	-1.05036976495816	2.68220907583288	52.5369377841366	4.22231723814199e-13	7.55106627453468e-12
LHFP	-1.6438553931391	4.63312718175332	52.5081335366829	4.28470134341625e-13	7.65636158222891e-12
C19orf48	1.46994782351699	6.49884585693765	52.4739394840898	4.35995711462887e-13	7.78446635772985e-12
CCNB1	2.00624415738561	6.196291164431	52.4303340164678	4.45784784831104e-13	7.952742288866e-12
RP11-582J16.4	-1.26907818435722	-0.572663391059837	52.3893570096224	4.55184147367048e-13	8.11379676890356e-12
TICRR	1.83944961476893	3.651992753295	52.3614484320133	4.61699134290853e-13	8.21651368897723e-12
EXO1	2.15794836334591	3.67011388855402	52.3498205905953	4.64441002055064e-13	8.25857794859476e-12
MTBP	1.67471322287662	3.00513453693584	52.3058501073838	4.74957446663507e-13	8.43870692054056e-12
RP11-932O9.10	2.28495198100877	-0.851671436420968	52.2886690303262	4.79131103603666e-13	8.50594047015419e-12
MAPKBP1	-1.06130416451476	4.76691926674221	52.2817249690509	4.80828362882299e-13	8.52913739390566e-12
RP5-908M14.10	2.3479033911746	0.137735490788183	52.2644288158091	4.8508206958435e-13	8.5976072008473e-12
XXbac-BPG252P9.10	-1.46615936245207	-1.22676673771815	52.2429949238611	4.90405668499482e-13	8.6849133636291e-12
CENPK	1.95824119780175	3.32519127594336	52.238915058853	4.91425600323703e-13	8.69592334576044e-12
PAQR4	2.15230448376248	4.12287945986006	52.1663466077753	5.09925919900777e-13	9.01598573842377e-12
BUB1B	2.01387107893135	4.59350063567198	52.1463251894927	5.1515167212834e-13	9.10101287426734e-12
TK1	2.04272285879067	6.60807611196933	52.1443936350904	5.15658649143948e-13	9.10260490113763e-12
CORO1C	-1.32851738265534	6.96603218458531	52.0466211661122	5.41984096926878e-13	9.55186823284528e-12
CSF3	-3.42713110543417	3.53317329928951	52.0339065008565	5.45504937029424e-13	9.60616597175362e-12
NEURL1B	-1.59825492442271	5.01560310456739	51.9747934683687	5.62176978641806e-13	9.8917780061422e-12
CPQ	-1.59185587484555	4.73052672976201	51.9510160492415	5.6902601272717e-13	1.00039108523347e-11
PMP22	-1.89820097190325	5.95544753854068	51.8948940753769	5.85524787044211e-13	1.02777485931651e-11
NPR1	-1.9354337911804	3.15973563885208	51.8866983542301	5.87973901936145e-13	1.03124482913074e-11
UGT1A7	-2.71227512183664	0.14440578950741	51.8706298515975	5.92805419049146e-13	1.03888436038179e-11
NFIB	-1.56670304999379	5.33729080780451	51.7638140936654	6.25948677900977e-13	1.09608783726109e-11
NAP1L2	-2.09145018470394	1.23075366657458	51.7308922690173	6.36532926236253e-13	1.11372860394991e-11
NTF3	-2.40011165609181	0.0881918869122264	51.7007298237858	6.46387175403951e-13	1.13006488087435e-11
SFRP1	-2.84991187166421	4.25211043638972	51.5164735834351	7.09988396977707e-13	1.24026453091242e-11
CCNF	1.43043096083105	5.06539208960406	51.4625265597881	7.2976852192562e-13	1.27379899638432e-11
HEPH	-2.08225197824635	4.03520060040037	51.3960029312058	7.5492088049302e-13	1.31559875071393e-11
RP11-66B24.4	-1.56404378830748	1.59873264550595	51.3214614672318	7.84136828603888e-13	1.36542358767101e-11
KCNS2	-2.40197224637784	-2.04033067310362	51.3092310969905	7.89037334074883e-13	1.37286208978957e-11
SDC2	-1.81709009939907	5.64920415564673	51.304946754842	7.9076123701336e-13	1.3747661123745e-11
PITX2	-2.10354531741709	2.9707036253618	51.2870138047558	7.98017968643407e-13	1.38627846963385e-11
SLC5A6	1.79682166613281	6.30146478545203	51.2562927720051	8.10604718654067e-13	1.4070242159404e-11
STARD8	-1.57479177701	2.50501203035807	51.2417133389007	8.16647395617135e-13	1.41638701594089e-11
NME1	1.35166311284515	6.44193591797874	51.2390302410316	8.17764349181597e-13	1.4171985975182e-11
LINC00472	-2.13284655044002	-2.05205808875306	51.1871014451029	8.39685566715999e-13	1.45333577419382e-11
CHRDL1	-3.28815925259759	2.96198468674077	51.1864887788743	8.39947676787232e-13	1.45333577419382e-11
LINC00924	-2.1990986141913	-2.06320609244039	51.1127702997325	8.72090930048015e-13	1.50656467947219e-11
CHIC1	-1.04994797140686	3.23231476326771	51.0253424370375	9.11811209450175e-13	1.57269427879574e-11
USP2	-2.03618260159248	1.67333498738534	51.0133050061048	9.17420033624193e-13	1.58111948336368e-11
MELK	2.40812188186746	4.93051375948187	50.9603477744934	9.4250831276691e-13	1.62307661810554e-11
MCM2	1.88272441004379	6.52145232822393	50.9501504417001	9.47417515052614e-13	1.63024498492426e-11
KIF15	1.99793250410394	4.0030158136014	50.9056570488498	9.6913868541646e-13	1.66501621606537e-11
HIST1H2AD	4.02956727194769	0.123885126152103	50.9056344387144	9.69149849156938e-13	1.66501621606537e-11
KIAA0101	1.92309728578339	4.98369441643499	50.9015493675358	9.71168964002513e-13	1.66717338820431e-11
SHISA6	-2.86149160384192	-0.29896152346005	50.8548028682169	9.94576090892653e-13	1.70601441639686e-11
CTSG	-2.97209593736563	1.70267238598238	50.8166388172284	1.0141037584633e-12	1.73814518601291e-11
COL10A1	6.80074855836553	4.60621014467065	50.7845317181018	1.03082908863124e-12	1.76542619445896e-11
BCO2	-1.86958030348449	0.898481789651428	50.7479179094665	1.05023920761219e-12	1.79725888224293e-11
C1orf35	1.07667547216	4.93657766369032	50.7382649907791	1.05541716396605e-12	1.80372420656393e-11
HIST3H2A	2.46949361268138	4.26320473752668	50.7377961164918	1.05566932404685e-12	1.80372420656393e-11
DBF4	1.30445631664163	3.97588173248175	50.7310991384153	1.05927753867186e-12	1.80847414655503e-11
YDJC	1.56648680850076	5.19924491247245	50.6570971217633	1.0999796707267e-12	1.87649656953033e-11
SLC25A39	1.06098060292413	7.764581641966	50.5653613659349	1.15261484849831e-12	1.96475392910297e-11
RDM1	2.98368396980536	1.40451207466924	50.5551645345079	1.1586189708212e-12	1.97344803797596e-11
BLOC1S3	1.14099886772096	4.53407454771862	50.5153050801455	1.18239092816318e-12	2.01179635247512e-11
BRIP1	2.00906846002736	3.59055757018567	50.5064477697534	1.18773930985641e-12	2.01832494708362e-11
H2AFX	1.5551068836227	6.49196092736677	50.4388502228509	1.2293627521678e-12	2.08743118634029e-11
CPA3	-2.38487600139101	3.18430380996955	50.393298650935	1.25823145216688e-12	2.13478958737497e-11
FGF13	-2.06469931997352	1.18684762464465	50.3632405733873	1.27765156046247e-12	2.16437544408521e-11
PPM1K	-1.37253760646251	3.77770895811562	50.3517669304627	1.28514337327666e-12	2.17537912394335e-11
SMUG1	1.09935409636134	5.35156114183629	50.2895777588298	1.32652186629744e-12	2.2436817561945e-11
MIS18A	1.30517690549512	4.43904733773716	50.2437691015169	1.35785169284682e-12	2.29489547716742e-11
TXLNB	-1.94650415873647	-0.174644967743753	50.135614571928	1.43479121693749e-12	2.42118245850441e-11
LINC01197	-1.83678280077661	-0.894617662045175	50.0951446338305	1.46468964789819e-12	2.46972688428609e-11
CDK15	-1.90201584195262	-1.24741509143507	50.0605193812768	1.49076455979553e-12	2.50981765055476e-11
SHISA3	-3.12609787279667	-0.618117458590526	49.9708864056368	1.56044175272282e-12	2.62510062499657e-11
PBX1	-1.52875391549915	6.65506299571233	49.9471380142575	1.57944283491282e-12	2.65502030355322e-11
CADM3-AS1	-2.73781473967572	-0.92069397897547	49.9028205030847	1.61552264420033e-12	2.71358095836604e-11
PNPLA7	-1.58225422539627	2.21032409070837	49.8954361340379	1.62161407333391e-12	2.72171905498227e-11
ZNF525	1.37747130173976	3.80198883360599	49.8925518655849	1.6239995683443e-12	2.72362938359187e-11
ZFP36L1	-1.13291617178713	8.70829113774103	49.8867352423751	1.62882101656167e-12	2.72961901133082e-11
PPARGC1B	-1.48696377778212	3.4023088339297	49.8747671905374	1.63878654209446e-12	2.74421341512076e-11
FAM180A	-2.62348882613215	0.144948917796908	49.841855571577	1.66650703045024e-12	2.78652391557344e-11
TMEM88	-1.52876042508051	1.82912958609873	49.8417393909816	1.66660571246516e-12	2.78652391557344e-11
OLFM1	-2.32629679872565	2.48649287764831	49.8220833904197	1.68338568320409e-12	2.81242614984274e-11
PRX	-1.33032452706851	2.52583346479155	49.8183504816582	1.68659145089979e-12	2.81562774631864e-11
ARMCX1	-1.84964486976744	3.30100980977335	49.8029863005354	1.69985043349036e-12	2.83559465742517e-11
SEMA3E	-2.44176169897401	2.03741577481252	49.7712196331931	1.72759615371703e-12	2.87967859637901e-11
UNC5C	-2.02146381337932	1.98570259436579	49.6397101381146	1.84736449249759e-12	3.07696804410201e-11
NAT9	1.00595042306977	5.38982415610936	49.637631637769	1.84932265931659e-12	3.07776219047024e-11
RP11-798M19.6	-1.3092758516589	0.587263923875081	49.6362130983526	1.85066026565645e-12	3.07776219047024e-11
OXER1	-1.80996617310788	1.11456009270977	49.6250307552398	1.86123856839715e-12	3.09299888733031e-11
ARG2	-1.72594612491867	3.29106725003888	49.5612657297002	1.92272589510646e-12	3.19032238947907e-11
RP11-498C9.4	2.47499457206392	-1.13070859218626	49.5384867211261	1.94518058853443e-12	3.22513009348807e-11
NFKBIZ	-1.53878200519695	5.21075699390889	49.5341104483632	1.94952451233037e-12	3.22987991284112e-11
SDC3	-1.31277588219603	6.41291110941914	49.5136049586728	1.97000809396909e-12	3.25887096514462e-11
AC002116.7	1.76321669770098	-0.44532751979603	49.4545900267959	2.03016982436896e-12	3.35585074072071e-11
SSC5D	-2.20678651442459	4.03817769895525	49.3851307412713	2.10333864007833e-12	3.47154214246035e-11
EPHA6	-2.86458141154287	-0.841752340981683	49.3247776166285	2.16905439296666e-12	3.57730148979004e-11
AGRN	1.59553370878422	8.98099978808038	49.3189465689288	2.17551139340427e-12	3.58524277633023e-11
RP11-57H14.4	-1.25584588883022	1.69952004360176	49.2129161774672	2.29633700363944e-12	3.78150941262978e-11
KLK12	-4.50661914288938	1.20446205893983	49.0582712170121	2.48470271564784e-12	4.08553979660288e-11
CHEK1	1.53167109691732	4.58663585264797	49.0457382559013	2.5006295192951e-12	4.10863402432865e-11
ZWILCH	1.14159419395875	4.54295058614393	49.0357893060573	2.51334528777422e-12	4.12642163186751e-11
NR2F1	-1.80912657646588	4.04851332669075	48.9961732389174	2.56462373630543e-12	4.20744732576749e-11
MRGBP	1.0545246054463	5.01547475577726	48.8526667876076	2.75929996017647e-12	4.52342897375476e-11
OIP5	1.96418716737409	2.15202419594222	48.7869757547969	2.85328287637922e-12	4.67048612358446e-11
RP1-118J21.25	3.48565216085339	-1.18716646896726	48.7708057063769	2.87690424844095e-12	4.70562405759975e-11
LINC00959	-1.38574363759365	0.368395140336143	48.6876184992877	3.00155376048244e-12	4.90583292768671e-11
PPP1R14B	1.36545278758363	7.10778155741911	48.6808697981726	3.0119001056907e-12	4.91906138428289e-11
ARHGAP11B	1.59228659739214	2.87266161547452	48.5646260533721	3.19581972898123e-12	5.21553958161691e-11
TSACC	2.00569253830796	-0.45689011896635	48.5269212161053	3.25785766252361e-12	5.31281403426927e-11
ARHGEF39	1.68597638624727	3.46700774108073	48.5164101665459	3.27536592258199e-12	5.33737987205227e-11
ATL1	-1.41744199335778	2.60059808342837	48.4974372129639	3.30720791210935e-12	5.3852492146771e-11
TCF3	1.01801052926797	6.83026966255391	48.4541282497918	3.38105813501889e-12	5.50139980896218e-11
SOWAHC	-1.47953764043595	5.91582612820213	48.43271299858	3.41818282798752e-12	5.55766494653279e-11
RP11-486O12.2	1.53099739120726	1.54220262376388	48.3754871568088	3.51940131555054e-12	5.7179796969019e-11
NCAPG	2.03863370549849	4.61382198583088	48.3513149200441	3.56305210934197e-12	5.78459523119638e-11
EPB41L2	-1.45008781536906	5.02612044912744	48.3152001245387	3.62928059543794e-12	5.88773930772533e-11
AC010226.4	-1.2631253358969	-1.01142577398757	48.2529109508236	3.74641638931361e-12	6.07325525442108e-11
DDX39A	1.0971510040561	6.67805341270483	48.2156455842398	3.81829566252624e-12	6.18060074773336e-11
RP11-435O5.2	1.88290482963986	0.626565704843331	48.2086995535577	3.83184532216159e-12	6.19793884849781e-11
CCDC58	1.04753525619944	4.32674312392291	48.1917798560169	3.86505237608911e-12	6.24240263936995e-11
AFAP1	-1.3542854762539	5.11924266126151	48.1580807325411	3.93205167900883e-12	6.34591873339518e-11
PARPBP	1.57058369578211	3.28667804143125	48.1395019986297	3.96948496168123e-12	6.40160071072905e-11
HIST1H3D	3.27679650461104	0.828789941692562	48.0629650060058	4.12749360624135e-12	6.65150925357092e-11
RAMP1	-2.3613886396021	4.15028242942735	48.0440387744716	4.16752751821372e-12	6.71107159938899e-11
CMA1	-3.27248214540922	0.152505206587009	48.0027136004428	4.25629682526949e-12	6.8489681264985e-11
PYCR1	2.71069296991644	5.84219615107768	47.96906995205	4.32996123328563e-12	6.96237360014912e-11
ANKRD44	-1.42316664683104	3.08375200673743	47.9576504395458	4.35525375384504e-12	6.99788969602357e-11
NFATC2	-1.6311270448932	3.80655002885101	47.9396904510209	4.39533192204229e-12	7.05709322424379e-11
HHIP-AS1	-2.13968987661492	-0.46202254892475	47.8736915276653	4.54580666558883e-12	7.29333095883892e-11
CREB5	-2.11466198211345	2.29427383087006	47.8669010829228	4.56157815391448e-12	7.31326142209079e-11
KATNAL1	-1.77573524573655	3.30519861871509	47.7655891738785	4.80349469462578e-12	7.6897723878118e-11
CENPI	1.88195484365671	2.87802009005813	47.7641638625013	4.80698814314119e-12	7.6897723878118e-11
PABPC1L	2.36289822925426	5.55914223927654	47.7566076077648	4.82555109437248e-12	7.71381652245369e-11
KIF23	1.82902345068116	5.05830432937815	47.7434581813964	4.85802563028828e-12	7.76004737841807e-11
DCLK1	-2.44416194781116	2.51909132623412	47.7178073529325	4.92200511783823e-12	7.85075995274767e-11
CEBPB-AS1	-1.41206568906071	0.0578138070241049	47.6949264214873	4.97978705787766e-12	7.93133699458911e-11
FGF7	-2.57182948551794	3.67218405499412	47.6478184667496	5.10089676734575e-12	8.11830771222753e-11
OPN1SW	-1.27556571510785	1.45563058513843	47.5782105973741	5.28526822826542e-12	8.4056166811656e-11
POLE2	1.63933703879004	2.86594765293353	47.5690837407743	5.30993215590604e-12	8.43869567368007e-11
ACTN1	-1.51534913388661	8.35036999954049	47.55250275806	5.3550348053063e-12	8.50418472790315e-11
IL11RA	-1.29229490642454	3.14987826727366	47.5485868649897	5.36574244138103e-12	8.51499650799391e-11
EZH2	1.74839341828737	4.95549350902208	47.5271694288107	5.42468659494388e-12	8.60228442172799e-11
KIF18A	2.10484368525286	3.1883952193182	47.5245570560173	5.43192045605719e-12	8.60750472267523e-11
RP11-293M10.6	-1.60598239415039	-0.29065455113787	47.4980914216322	5.5057523723485e-12	8.71817322716475e-11
RP11-214N9.1	1.98381147025881	-0.488778976076897	47.3803275719765	5.84665107516142e-12	9.22452838708271e-11
CDCA2	2.07866495398352	3.38957057683093	47.3660495811469	5.88939305389783e-12	9.2852553591995e-11
ABCB4	-1.4741570779107	0.394043483452703	47.2927357893037	6.11383737424168e-12	9.62521650352857e-11
COL4A6	-2.24061709513574	5.55047722208422	47.2816445269892	6.14852998582536e-12	9.67286028605782e-11
PRR19	1.83203521642694	1.69309343741446	47.2554655585184	6.23119911389772e-12	9.79585772865879e-11
RP11-276H19.1	-2.34430610520566	-1.28811673282962	47.2414321261668	6.27597155956676e-12	9.85914496220861e-11
C9orf163	2.52697602316504	-0.678865851519511	47.1830385691038	6.46575449958845e-12	1.01499795293324e-10
PDLIM5	-1.12495156066446	6.50674078842945	47.1638706281596	6.52929533350783e-12	1.02423629958676e-10
CD200	-1.85618816882144	3.50569668739524	47.1239559420799	6.66362340956423e-12	1.04380832690993e-10
ATXN1	-1.38978899911854	4.74213545615816	47.0971826586491	6.75527199513181e-12	1.05740587301576e-10
RP11-667K14.3	-1.16725850438698	-0.047256333873618	47.0909970977045	6.77662477635599e-12	1.05998838550508e-10
RDH5	-1.57219320356581	-0.34813278732975	47.0873499118214	6.78924663719615e-12	1.0612025022893e-10
CLIP1	-1.05937463375146	6.66754611100623	47.0679192263812	6.85688828765877e-12	1.07100867417251e-10
CKAP2L	2.16657529353642	4.17126320486774	47.0568869451651	6.89559336431667e-12	1.07628432239613e-10
MEDAG	-2.34725080882217	3.43350673033064	47.0422539086982	6.94726869856627e-12	1.08357542358495e-10
TACC3	1.90375085457868	6.73528801192235	47.0192848063379	7.02916489519284e-12	1.09556634297952e-10
KCNJ3	-3.26380614993743	-1.20496284952052	47.0174462557071	7.03576185081901e-12	1.09581238070245e-10
C8orf4	-2.06419220378007	6.65502391213902	47.0083595451254	7.06845723639087e-12	1.10011997301376e-10
CHAF1B	1.71384045413158	4.31499081820647	46.9547678389931	7.26440510678422e-12	1.12900747268143e-10
PRR11	1.98393770083472	4.78456448209761	46.9415696852418	7.31349017839042e-12	1.13582767806069e-10
PRDM8	-1.92371114061588	2.08881344944654	46.9036230819113	7.456473839646e-12	1.15721082276126e-10
MEIS3P2	-1.99968617409199	-1.10393970591773	46.8690227923914	7.58928565150513e-12	1.17698609010132e-10
SLC35A2	1.19434746570876	5.87865339102537	46.8439980102451	7.68681524272101e-12	1.1912654197307e-10
SLC39A4	2.03717589083815	5.65155751811272	46.8392715576064	7.70537608605123e-12	1.19329498024833e-10
KIF20A	1.99450370655985	5.30443795774704	46.7849658390493	7.92188111711495e-12	1.22595461426876e-10
IER2	-1.11497442759465	7.25686839469222	46.7777331538477	7.95117200469712e-12	1.22961608990486e-10
CDK5	1.07952849185686	4.39631373073493	46.7120116533795	8.22234777242557e-12	1.27065241301263e-10
GLIPR1L2	-1.57222811764699	-0.902841817896557	46.6463833690421	8.50237536263451e-12	1.31299765501052e-10
RP1-191J18.66	1.61824276763815	0.0617781853846124	46.6041701162025	8.68751797552589e-12	1.34064058313486e-10
FAM124A	-1.84783351294782	1.46009753509133	46.5593216453517	8.88864097193618e-12	1.37070878716948e-10
OSBPL5	-1.05421175316871	4.61349778965193	46.554675872843	8.90973948221885e-12	1.37299274053445e-10
RFC5	1.12878462284944	4.70942088864814	46.5483915820192	8.938359007082e-12	1.37643164512442e-10
DDX11	1.31652873895325	5.24692896851401	46.5371456329382	8.98980444635652e-12	1.3833782233308e-10
GAS6-AS2	-2.33662825271692	0.24878830187874	46.5105476325991	9.11266137473193e-12	1.40129629421582e-10
COL4A4	-2.28493332377747	2.32636294349376	46.4966837178305	9.17736396319582e-12	1.41025277621635e-10
PPP1R14BP3	1.52725005380589	4.55586095192133	46.4878717519459	9.21872800728601e-12	1.41561283239872e-10
PLEKHO2	-1.24109544772938	5.1716291062636	46.4815207704356	9.24865565385404e-12	1.41921043469822e-10
LIX1L	-1.31395043234965	4.66958285405127	46.4634511715972	9.33433774518269e-12	1.43135252109417e-10
MCM4	1.51260665684146	7.28840082260696	46.4546488446729	9.37636376271502e-12	1.43678792366769e-10
TNRC6C	-1.13709105631739	3.64217870920373	46.4518150323254	9.38993383233635e-12	1.43785831110026e-10
MIR4653	2.35691178196439	-0.57790577329639	46.4308802099077	9.49079372675082e-12	1.45228431546833e-10
SPC24	1.82545546819118	4.36473125322405	46.3832693606788	9.72422893372887e-12	1.48696262602874e-10
HMMR	2.03338880930967	4.34918599942036	46.3743256468754	9.76871670800688e-12	1.4927200702312e-10
RP11-533E19.7	2.03423085645813	-0.635021359717783	46.3695720533314	9.79244485329039e-12	1.49529948123391e-10
ARRDC4	-1.4732600745102	4.31708433760366	46.2970509445314	1.01616790592485e-11	1.54969973677892e-10
ST8SIA1	-2.01236781904599	1.87834346814292	46.2832808938827	1.0233346239634e-11	1.55826602851218e-10
CTD-2010I16.1	-1.19701434849674	-1.08425010190975	46.2547529268351	1.03834357139181e-11	1.58001883100429e-10
DDIAS	1.76947504977816	3.48568024687229	46.2533776757336	1.03907265017263e-11	1.58002718587532e-10
CTC-786C10.1	-2.26550990264785	-1.83220325455718	46.2436215333881	1.04425952458346e-11	1.58680939309704e-10
DSN1	1.20032003015251	4.89467140867106	46.1897851626775	1.07335131422179e-11	1.62988173138713e-10
KNSTRN	1.40504292128262	4.47851217316274	46.1581562006491	1.09081961997873e-11	1.65410675151774e-10
MYBL2	2.5050935440168	6.70355051257196	46.112218292283	1.11669856046245e-11	1.69217416837321e-10
PCDHGB7	-1.90085341035525	0.784995593094602	46.108152023135	1.11901866923136e-11	1.69451398483607e-10
FOSL1	-1.96642169254915	5.6008472052858	46.0692807354499	1.14144257336973e-11	1.7260761795084e-10
LCN6	-2.8946447527879	-1.7651636051724	46.0264452472465	1.16667455266048e-11	1.76301076345288e-10
TSHZ1	-1.13063129722056	4.38028880224358	45.9450863087416	1.21614578804737e-11	1.83547368387669e-10
CENPE	1.80880179296983	4.6255125121645	45.9448248247344	1.21630812445941e-11	1.83547368387669e-10
PRDM1	-1.64701685604308	4.74738088462876	45.9021197344949	1.24311373304828e-11	1.87462924550016e-10
VSIG10L	-2.22019211899814	3.78001548761272	45.8779678262714	1.25853459477723e-11	1.89657428651178e-10
ASPM	2.2149428981062	4.97050547542399	45.8620957978637	1.26877290578448e-11	1.91068449453172e-10
TFAP4	1.16974440512979	4.33144928532569	45.8587964241722	1.27091162191542e-11	1.91258622854205e-10
CYP27B1	2.45287360173371	2.41769005858187	45.839359435848	1.28358448520948e-11	1.93032719139354e-10
PIPOX	-1.90228419957902	0.435829234029859	45.7535070159376	1.34109039864874e-11	2.0154198172673e-10
KAT2A	1.1837598847324	6.6546754068208	45.7414548734929	1.34936700211358e-11	2.02646340152354e-10
TPSB2	-2.21423250142558	3.51364716279027	45.7298601328671	1.35737773841851e-11	2.03709280385612e-10
MKI67	1.97749745130989	6.98791658656012	45.6880239716165	1.38667985093493e-11	2.0796388203994e-10
LRRC46	1.79451097192529	0.777354784472935	45.6097235683644	1.44323355172065e-11	2.1614847623712e-10
POP7	1.0555452215907	5.26520791638834	45.5971143433879	1.45255415246938e-11	2.17395287685547e-10
MIR222HG	-1.77770165729166	2.20710584473248	45.5926308516733	1.45588279948461e-11	2.17744224722918e-10
RP11-34F20.7	2.31421224230072	-0.937730805913457	45.5631547501855	1.47795742914368e-11	2.20894445056683e-10
SYDE2	-1.4484834304598	2.27074203511321	45.5588369738443	1.48121901748288e-11	2.21230495661806e-10
WDHD1	1.57789988985302	4.23333240614262	45.5079116952674	1.52023515001792e-11	2.26747641637918e-10
KCNH2	-2.64205266016748	3.12673770895463	45.4749379865375	1.54604472448526e-11	2.30125648288071e-10
RP11-890B15.3	-1.1747522179794	2.18695815777888	45.46517241994	1.5537723877429e-11	2.30961020141279e-10
NAMPT	-1.51087989114399	7.3126029618422	45.4291395638075	1.5826218024036e-11	2.34929501545105e-10
LDLR	-1.6916748480346	6.33183416375884	45.3442339813398	1.65273864629725e-11	2.45171202992844e-10
MCM10	2.12203132199803	4.0212761776631	45.324643028304	1.66935382753112e-11	2.47467821982142e-10
RP11-1055B8.9	3.62706065529574	-0.755414940721579	45.2877607748827	1.70108881849293e-11	2.52001190234814e-10
SNRPB	1.12989319413114	8.15600397080162	45.2767045749452	1.71071913858402e-11	2.53256021085564e-10
TIAM2	-1.1361377154739	2.62042895309242	45.2374254964502	1.74537595417808e-11	2.58003450135204e-10
RP1-34B20.4	4.09954013155139	0.306440681297355	45.2121874067134	1.76801401681606e-11	2.61030115423904e-10
NUSAP1	1.86416339850033	5.7368228897457	45.1965483138606	1.78218920460384e-11	2.62945158592766e-10
AC098614.2	-1.42513656891277	-0.11088198446238	45.1787299921962	1.79847831510093e-11	2.65169294318324e-10
ERCC6L	1.99272327570303	2.94727414910462	45.1611649631818	1.81468171443823e-11	2.67377799706297e-10
DBF4B	1.22034582785805	3.69271994376876	45.1318778994647	1.8420240268849e-11	2.71223443365196e-10
RP11-395L14.18	-1.27407932131785	-0.342515353629422	45.1227344102341	1.85064453155114e-11	2.72309123928239e-10
AC109642.1	-1.83221653475145	-1.53449209738858	45.1088272953684	1.86383367062686e-11	2.74065131527328e-10
KCNJ8	-1.79428358704887	2.75676855572045	45.0771023242514	1.89427395974271e-11	2.78353742832717e-10
NDC80	1.92462505985316	4.65538819110838	45.036581896655	1.93387827679489e-11	2.83791438522131e-10
CCNE1	2.26130666101463	4.78867090462514	45.0175600117449	1.95275489766873e-11	2.86176885540231e-10
SLC8A3	-2.49365133023188	-1.6642204953404	45.0106919657834	1.9596157142424e-11	2.86989729954374e-10
BUB1	1.74417506816036	5.20658343690274	44.9767547751114	1.99387296817985e-11	2.91811059873828e-10
TOP2A	2.04445500035645	7.45483984728815	44.9278229358779	2.04432417175284e-11	2.98994391255158e-10
SERTM1	-3.94701920302226	-2.50393695249907	44.9047376209688	2.06856794218788e-11	3.02337681295948e-10
ACSM5	-2.12715160553789	-1.51171646797557	44.8977852292596	2.07592544137629e-11	3.03210086541089e-10
ELN	-2.19985011323692	5.64451819673865	44.8952417597568	2.07862365474119e-11	3.03401244150592e-10
HN1	1.40726421505422	7.88100001301791	44.8814213725735	2.09334634236108e-11	3.05346097072789e-10
GPRIN1	2.72156273023059	3.35220872804186	44.8691670872006	2.1064879586604e-11	3.07057884281097e-10
C1QTNF6	2.54372636982289	5.90168251642106	44.8590018932237	2.1174518483031e-11	3.08450157168422e-10
NAGS	2.18050626236504	2.17923465645961	44.8511429683514	2.12596739418088e-11	3.09484160128891e-10
RP5-1074L1.4	1.73012728858079	2.56812473790142	44.8395770443373	2.13856204354985e-11	3.11110198420749e-10
SEPT10	-1.02334731349067	5.88938881917227	44.8297816621476	2.14928705960511e-11	3.1246226520331e-10
FYN	-1.48485712650272	4.99963863160095	44.7701233801126	2.21577957935554e-11	3.21700551162284e-10
ENTHD2	1.0851451130366	4.32541504248457	44.7687201170236	2.21736813350294e-11	3.21717279489503e-10
FAM162B	-1.69747357556447	0.201010560098329	44.7273479453148	2.26471893968772e-11	3.28369208280352e-10
ENPP3	-2.14397649881299	-1.80457331752953	44.7147529392379	2.27933399569527e-11	3.30268992236244e-10
CDCA4	1.52615663528395	5.14114383194952	44.7092879565911	2.28570481033225e-11	3.30972481687102e-10
PAFAH1B3	1.67739836283458	6.18353278520103	44.6685435381515	2.33376786643726e-11	3.3770811883051e-10
EFNA4	1.39453266989482	4.32563145212027	44.544292429909	2.48667373143404e-11	3.59358091327556e-10
RP11-398C13.6	1.55259500251589	0.290645276045564	44.5289664157102	2.5062160247671e-11	3.6194267934401e-10
DONSON	1.41573411232498	4.57607636086746	44.5173895948415	2.52107954481879e-11	3.63848598418131e-10
TBC1D7	1.19165288829737	4.41609849008223	44.4844491424307	2.56385635629891e-11	3.69777855985092e-10
PITPNM2	-1.24768104130517	4.02456796929181	44.4523836145508	2.60619467128245e-11	3.75636084766492e-10
MCL1	-1.04054717060225	8.84714563502903	44.4394714534585	2.62344046822835e-11	3.77872335516057e-10
RGCC	-1.43294446466096	4.11953074646427	44.3398874419718	2.76034228495334e-11	3.97067418539137e-10
MAD2L1	1.7611827900536	4.88072873451945	44.2897740268626	2.83191676178056e-11	4.07095025742201e-10
PFDN6	1.14370592872341	5.73027188477506	44.2396764545578	2.90532533563956e-11	4.17372921243588e-10
TMEM223	1.06052810461368	4.56498374287788	44.2265890982881	2.92481418557134e-11	4.19896400763549e-10
ADCY2	-2.40715243800521	0.814406857260856	44.1757646035942	3.00174757235672e-11	4.30658081405923e-10
SDAD1P1	-1.19350363715636	0.725398436164624	44.170126511976	3.01040583812683e-11	4.3161668996282e-10
PRKACB	-1.22986483181305	5.4406342753383	44.1611834955161	3.02419068696041e-11	4.33308581630365e-10
RPLP0P2	3.49850664741325	1.92889984940545	44.1418506219665	3.05420685982103e-11	4.37035786310957e-10
CENPH	1.44043670497615	3.85812050104458	44.0810499286513	3.1505632929162e-11	4.50528487649758e-10
SEPT7-AS1	-1.15244915793701	-0.323929742030509	44.0544115429029	3.19373257660369e-11	4.5640277842093e-10
TRPC1	-1.51128183456811	2.19548608048005	44.021098579154	3.24855257256599e-11	4.63933250324074e-10
CDCA5	1.95076956151103	5.39858687039506	44.0190201949492	3.25200382054236e-11	4.64122584479497e-10
HIST2H2BF	3.51826964802447	1.85168344157486	43.9814589923619	3.31501216768341e-11	4.72497426198008e-10
TRIP13	2.13541728994146	5.01128831227075	43.9754842370715	3.32514676550265e-11	4.73632777374533e-10
TSC22D3	-1.39812917676489	6.7346937666861	43.9589414946165	3.3533692625586e-11	4.77341402980636e-10
ZRANB1	-1.00302148936248	3.76899622056267	43.9516754111892	3.36584111816596e-11	4.78804603623922e-10
FAM149A	-2.01222369017425	2.49701192434428	43.9148236862686	3.42981367815683e-11	4.87270081172626e-10
DLGAP5	2.0544880389966	4.72420727355287	43.9067383329036	3.44401140628453e-11	4.88969005641281e-10
NRXN2	-2.11965666895237	1.65109388718786	43.8875484783537	3.4779443695744e-11	4.93465843106085e-10
RFTN2	-1.27327901077724	1.39034933300555	43.8077705736043	3.6226386436831e-11	5.13661931321197e-10
EEF1A1P4	-1.36244586768948	-1.10753241857658	43.779842691346	3.67470307589861e-11	5.20706141241544e-10
ACYP1	1.24779612470024	3.33474221644656	43.7627112186906	3.70701029088187e-11	5.24943428739925e-10
NTNG1	-2.72930835947326	1.11715580033944	43.6968947090034	3.83379609097035e-11	5.42194115559771e-10
GULP1	-1.81963403610795	2.86565698771484	43.6421472665601	3.94255952039623e-11	5.56494697397363e-10
TMUB1	1.07354750577113	6.03173064894411	43.5993206585472	4.02978912872892e-11	5.68439763662304e-10
GNAQ	-1.03597450622687	6.21747667342238	43.5728517067777	4.08466454570014e-11	5.7580848947649e-10
FBXW9	1.05446611570423	3.95286975296016	43.5330275524032	4.1686404581831e-11	5.86888672114031e-10
BID	1.22715335849976	5.90514421721481	43.517775568912	4.20125755038131e-11	5.91099612565246e-10
HPD	-2.06857285043485	0.22472434518607	43.5105997918263	4.21669153316533e-11	5.92889094128771e-10
PTGER3	-2.40621802460085	2.18568288412134	43.4867787417426	4.26833497903722e-11	5.9976423810976e-10
RFC4	1.44388188132657	4.94161437581796	43.4475175693183	4.35483750067169e-11	6.11525605560559e-10
CCNA2	1.82914607679366	5.18214652552469	43.445989051878	4.35824047914289e-11	6.11610148474062e-10
MED14OS	-1.06999657527335	-0.964655959398869	43.3375644602761	4.60654536122058e-11	6.45211831350946e-10
SNHG1	1.21867408413924	5.82394542653471	43.3095585873042	4.6729516132278e-11	6.54093406579758e-10
C15orf59	-2.41260941926482	1.78196095828989	43.3006675101763	4.69423346491237e-11	6.56651389749049e-10
TUBG1	1.02652689337164	6.09357115898754	43.2980110404237	4.70061084470333e-11	6.57122524999629e-10
PCDHGA5	-1.52198791731859	-0.250324905091024	43.279624735634	4.74498916820939e-11	6.62902005611134e-10
CST1	7.77944325538741	4.99170944411786	43.2600089361561	4.79279754870589e-11	6.69152987682492e-10
RP11-307C12.11	2.05529617519852	0.902454961513281	43.2575335827194	4.79886473592539e-11	6.69571951269437e-10
SELE	-2.57374300356677	3.97793275568224	43.2492592353291	4.81920133566346e-11	6.71980078962626e-10
OXLD1	1.23598265930952	4.97639650132354	43.2469983775342	4.82477303700671e-11	6.72327658175357e-10
RP11-474G23.3	2.01268611374681	-0.910756384170617	43.2433887056345	4.83368215009386e-11	6.73139562687815e-10
CRISP3	-3.41316598726338	4.0081499805971	43.2247435981096	4.87996343253987e-11	6.79151571146849e-10
ANKRD53	-1.58661908255293	-0.716570395000505	43.191754873574	4.96293805912568e-11	6.90259334134193e-10
ODC1	-1.55211065163458	6.63312574146403	43.1332912693011	5.11347242122906e-11	7.10291245483192e-10
CLEC3A	-3.89093449087814	1.03503927584666	43.0949177523114	5.21475392157583e-11	7.23439432220646e-10
LMNB1	1.59481727855231	6.14446308867329	43.0791688092168	5.25689995816867e-11	7.28360834305653e-10
STRA13	1.22647209311738	5.89000688262803	43.0731617066277	5.27306535357868e-11	7.30137318077008e-10
PTGDS	-2.35070157811317	5.46609239377008	43.0642562506283	5.29712195934669e-11	7.32539297683941e-10
OTX1	2.43607443257842	2.34680232255534	42.9505623777843	5.61407615268224e-11	7.75879537151705e-10
ATP13A2	1.01047225319783	6.24198472651602	42.8962728015409	5.77205234632677e-11	7.96703761279338e-10
FOXM1	2.08835204037505	5.92930615175273	42.8659258429307	5.86228926217184e-11	8.0864781003654e-10
KPNA2	1.52719378421491	7.41011566380903	42.8408416719928	5.93794226888385e-11	8.18566334490831e-10
RCBTB2	-1.11342696793538	3.55381156673008	42.788751804589	6.09817980528204e-11	8.40125263269014e-10
RP11-92C4.6	-1.97206265562853	-1.76701004033222	42.7868613009661	6.10407602210569e-11	8.40407339336064e-10
FAM46C	-1.59612407925772	3.91509143117457	42.7647439874775	6.17348220369327e-11	8.49427582859775e-10
PCNA	1.35812498307651	7.37292306818619	42.7098399088791	6.3492099903216e-11	8.73056356099889e-10
SALL4	3.1455962405059	2.37590665028926	42.7004812204831	6.37965930329285e-11	8.7669125580052e-10
CDC25A	1.69922434315111	3.87668074703573	42.6911429198288	6.4101879744881e-11	8.80332481829699e-10
NDC1	1.06310410457768	5.60415503385298	42.6468254739876	6.55707578593253e-11	8.99104571985319e-10
CSTA	-2.21586385254063	6.5135065678319	42.6461827828128	6.55923055125762e-11	8.99104571985319e-10
CD99L2	-1.26080426631347	5.12546504014913	42.6432197912554	6.56917381038356e-11	8.99902630636985e-10
EMILIN1	-1.97847939184098	6.64477264913276	42.6231767937557	6.63683183356291e-11	9.0803170374486e-10
HIST1H2BD	2.36207434351101	4.39408919114261	42.5410016050003	6.92159652785316e-11	9.4547173343612e-10
BRCA2	1.68140470250489	3.72260356645748	42.5404717466007	6.92347179778511e-11	9.4547173343612e-10
RP3-425C14.4	-1.14313714622786	2.69867112372288	42.4725113751629	7.16826126454568e-11	9.7767740769906e-10
SNTA1	-1.29305027185008	4.64298938283069	42.4619390129916	7.20711340086734e-11	9.81750020095691e-10
RP11-119F19.5	-1.56101274772668	-1.24417916181087	42.436601554607	7.30108554218944e-11	9.93930822314518e-10
COL11A1	5.77171883748409	5.22578911750079	42.4273293577918	7.33578017646969e-11	9.98031750363814e-10
ALKBH6	1.33598138927257	2.36858674644132	42.4202657312847	7.36232150586579e-11	1.00101900623964e-09
HIST1H3G	4.09673500796524	1.19075416220162	42.3994977698234	7.44091446475313e-11	1.01107534693435e-09
CNTNAP1	-1.416681012234	3.29834134753335	42.3561143286202	7.6078120673455e-11	1.03311059889649e-09
DDX12P	1.70452880138405	2.21611193399902	42.3235293406092	7.73562731410759e-11	1.0498145309562e-09
CST2	5.99539693689537	0.449219674900106	42.3097207541691	7.79043813499737e-11	1.05594045385352e-09
HIST1H2AE	3.42974326131367	1.72462750453354	42.2871524411547	7.88085732619219e-11	1.06687167126307e-09
RFC2	1.05468437068624	5.46893584659209	42.2853429743881	7.88815222207462e-11	1.0671975955466e-09
KIF11	1.65043462767323	5.37769488830611	42.2720842710273	7.94181152883496e-11	1.07379192906279e-09
MIR99AHG	-2.33445019345627	0.299838094358266	42.2575754991957	8.00094875556867e-11	1.08111829843191e-09
KIF26B	2.74583836559541	4.55849424263054	42.2363588073001	8.08822172387592e-11	1.09223506222977e-09
CXCL12	-2.16602663774621	5.25261898320065	42.2251513975423	8.13470637066078e-11	1.09783342589461e-09
ECT2	1.69614346542032	5.56491345679546	42.2205124555428	8.15402534089178e-11	1.09976094715079e-09
RP5-963E22.6	2.23119119441902	-1.35761039810178	42.1771350667379	8.33690865236204e-11	1.12303918174663e-09
RDH12	-2.49372362937215	1.28447313671752	42.1759299412818	8.34204777794941e-11	1.12303918174663e-09
FIRRE	3.63951939522128	1.29163269169679	42.0867445342062	8.73130381396268e-11	1.17471811510591e-09
CRYM	-2.4563336415078	2.18896006865801	42.0732327749264	8.79184230465024e-11	1.18213465864743e-09
WNT3	2.3945788775024	2.31216766897227	42.0643332406655	8.83194537151895e-11	1.18679605619992e-09
HIST1H1PS1	3.74547292888158	-0.729816856426003	42.0499303382013	8.89723603983591e-11	1.19483423226234e-09
RSPO1	-2.4009173467626	-1.46646201412392	42.0472911349719	8.90925224402935e-11	1.19571255071066e-09
ZDHHC24	1.02131596916985	4.85287110756699	42.0025826942912	9.11529456806106e-11	1.22261407977998e-09
CTA-796E4.5	-2.88865059198211	-2.39442779992679	41.9717110386205	9.26034640468021e-11	1.2413070846691e-09
DTL	1.76814545789408	4.30360690484422	41.96823907204	9.27680345577985e-11	1.24198822967755e-09
PDRG1	1.0727969796218	5.02235985202858	41.9503283299012	9.36216621593795e-11	1.25264866109817e-09
NR2C2AP	1.03332728051879	5.0754080788643	41.9145592669154	9.53500218905817e-11	1.2742124100384e-09
RAD54B	1.52554076245632	2.35129520631953	41.9079036553188	9.56751277211526e-11	1.27777497793216e-09
MROH8	-1.29121921686258	0.0523858520803501	41.9035993174961	9.588597178155e-11	1.27980811725057e-09
RAB27A	-1.10444040048621	4.452759902018	41.8887793879179	9.66154764278354e-11	1.28875720420172e-09
FGF9	-2.82822057838153	-0.188405124873345	41.8840541276914	9.68492414158015e-11	1.29108671279331e-09
EBF3	-1.75395291698263	1.16655270708054	41.8085785963618	1.00660799408988e-10	1.3410794483799e-09
RP11-521B24.4	1.87749280118675	2.13030692669026	41.754582225146	1.03479449356999e-10	1.37695140533786e-09
CLIP4	-1.48694817100258	4.56811578697934	41.7325687430517	1.04651115944214e-10	1.39169413383548e-09
SPC25	1.80847619505005	3.16454994837589	41.7278282117334	1.04905163197487e-10	1.39422345926983e-09
XRCC3	1.17527156242457	4.40915955888675	41.6850463757336	1.07225969211508e-10	1.42333511471276e-09
RAD51AP1	1.84303790764722	3.74870794259085	41.6134447364362	1.11225739484274e-10	1.47393862314507e-09
SAC3D1	1.55827724378882	4.22670653494757	41.6131826537057	1.11240650803401e-10	1.47393862314507e-09
BIRC5	1.93634478699915	6.12964743544036	41.5794715585477	1.13175437833138e-10	1.49866516708574e-09
MICAL1	-1.16634591284514	5.87138982469695	41.5290866768154	1.16130165304775e-10	1.5359287035706e-09
GRIK5	-2.0822010412787	1.26114430924973	41.4574059147423	1.2046731514545e-10	1.59136375893288e-09
PCDHB18P	-1.46639232143873	-1.39004519146783	41.4454860542396	1.21204107214089e-10	1.60012870926653e-09
KCTD12	-1.49275803722933	5.98156915603315	41.4222479579831	1.22653498150095e-10	1.61828506683111e-09
LONRF1	-1.11749528182913	4.20641967239926	41.3194112155222	1.29278713494841e-10	1.70363909950112e-09
MTG1	1.30069759422373	3.35971056603312	41.3015399289972	1.30466071024568e-10	1.71721345804247e-09
BRCA1	1.39822966331092	4.6022267868776	41.294353374478	1.30946613337011e-10	1.72158834614184e-09
NUDT5	1.05753517452987	6.22020185261283	41.2942111899566	1.30956138621615e-10	1.72158834614184e-09
CEP131	1.31120202670437	5.23488227454921	41.2914984563964	1.31138004108864e-10	1.72294191198626e-09
RP11-46J23.1	-1.42177514069218	-0.913417050160267	41.2272120551345	1.35522628948828e-10	1.77734061605202e-09
CELSR3	2.64245121208537	4.65507318365815	41.214105014738	1.36434441962092e-10	1.78822477472044e-09
AC018647.3	-1.87910419655174	-2.13462788398793	41.1565471119148	1.40511806977417e-10	1.84056137801972e-09
ABCA9	-2.19185119395103	2.1339544504451	41.1227066265477	1.42965755501017e-10	1.87158287597135e-09
EVA1C	-1.75937693631015	3.83441324782804	41.0766320075989	1.46375979810849e-10	1.91393167374233e-09
MYOZ3	-1.99468549344382	-0.786395710884386	41.0455341677422	1.48723605110042e-10	1.94346417784733e-09
FANCG	1.24300644943683	4.9125532416565	40.9960378894633	1.52538141451974e-10	1.99092818693683e-09
FAM110A	1.2713043453588	5.53914653496833	40.9663268760007	1.54874765272986e-10	2.02021826433747e-09
CKS1B	1.50402488078048	5.27154642306374	40.9616710107146	1.55244159456424e-10	2.02382774083014e-09
DNMT3B	2.21882232947008	4.23025923978675	40.9597563756498	1.55396321512562e-10	2.02460267097154e-09
RELL2	1.65795384682289	1.88893283850168	40.8962346136916	1.6053013685461e-10	2.08899646505201e-09
SMYD2	1.10256583472097	5.6455065996239	40.7454042155711	1.73410790874565e-10	2.25258657319274e-09
FAM110B	-1.89622983134509	2.00108866926758	40.7233415344872	1.7537973534629e-10	2.27680850239096e-09
KIAA1524	1.61417375177119	3.84891640370321	40.7039599313215	1.77127868864573e-10	2.29677205731997e-09
WFS1	-1.10066999707483	6.19905803545034	40.6935554531053	1.78073490426399e-10	2.30766334537142e-09
WDR4	1.11506085653314	4.4543015525166	40.6915933325038	1.78252385319174e-10	2.30861155743148e-09
FEN1	1.51646602188539	5.93588523746265	40.6563480801386	1.81496661316418e-10	2.34923597895987e-09
MRM1	1.21517370615235	3.79812571135368	40.6447320394439	1.82578800331323e-10	2.36184282229548e-09
HIST1H2BJ	3.04926355939475	2.33188591126057	40.5867223391247	1.88080368180563e-10	2.43157070431662e-09
LGI1	-3.23012204034997	-2.52710956308736	40.5801099773383	1.88717920357809e-10	2.43836953191309e-09
ZNF483	-1.52085418925974	-0.756071534808957	40.5536908144249	1.91286872595968e-10	2.46732060573541e-09
RP11-1275H24.2	2.10798123047541	-0.773262259617876	40.5535815243321	1.91297572151953e-10	2.46732060573541e-09
FER	-1.05403863085775	3.89526106816552	40.5331579177246	1.93307607483435e-10	2.49177385891871e-09
NAP1L3	-2.04678334475352	0.916630076594088	40.5317595026528	1.93446006536541e-10	2.49208672491558e-09
GPR155	-1.45847156800649	2.93841262488535	40.5114960277863	1.95462620783405e-10	2.51658124258634e-09
JADE1	-1.14725160152275	4.71826406388355	40.5078168792123	1.95831019446537e-10	2.51983862146999e-09
RP11-290H9.4	-1.72560275750218	-1.80621357544439	40.4863829356487	1.97991094594405e-10	2.54613282777588e-09
PDE7B	-1.75376518917835	2.82153638622052	40.4721253857381	1.99441139077705e-10	2.56327057851723e-09
EEF1A1P9	-1.12056921928828	1.49929004302506	40.4628750312538	2.00387615154545e-10	2.57089539630707e-09
KIAA0907	1.19537047382821	5.7311415897179	40.4598289334163	2.00700268309165e-10	2.57339463229532e-09
CHAF1A	1.10366105337119	5.50889673072446	40.3982485291923	2.07126697312029e-10	2.65267950880086e-09
RORB	-2.4350814723468	0.211046328388194	40.3919997566644	2.07790212300638e-10	2.65961727772376e-09
ETV4	2.61249147227522	5.29071703809275	40.3352032549457	2.13919462349532e-10	2.73646478023689e-09
RP11-560J1.2	2.01184621154958	-0.522820386424687	40.331372086877	2.14339363816414e-10	2.73862747120844e-09
NRIP2	-1.05009383089995	1.81914515568002	40.3269396484324	2.14826194989908e-10	2.74324256947346e-09
RP11-386G11.5	2.43253567336104	-0.77046031308962	40.3103077876443	2.16662824144356e-10	2.76507856692937e-09
AC011298.2	7.65422060969599	-0.956757042413541	40.3058444263139	2.17158375487298e-10	2.76816712617668e-09
RASSF8	-1.5022537678135	4.03482365453924	40.296368734948	2.18214192882345e-10	2.7800029847018e-09
GRIN2D	3.64900327345715	4.64767050055929	40.2111061178949	2.27948659980446e-10	2.90063341452973e-09
TMEM220-AS1	-1.80442142089126	-1.13458004140744	40.2094850128644	2.28137893409511e-10	2.90135063511362e-09
ALDH2	-1.80664509198317	5.97091032088189	40.1443501847393	2.35872681277872e-10	2.99797198392528e-09
RP11-199F11.2	1.68609829552538	0.796195914238987	40.1314672727	2.37433352378445e-10	3.01605275307488e-09
BZRAP1-AS1	-1.60613040064844	-0.660603108285307	40.0651453130964	2.45632878449142e-10	3.11839507779969e-09
KIZ	-1.18487952853683	4.52621578409045	40.0365259575006	2.49258141853715e-10	3.16074377788486e-09
MYO18B	-2.61914567748558	0.806260829630234	39.9915607777942	2.5506245298932e-10	3.23246878901613e-09
HIST1H2BO	4.29452009562561	-0.732039408438087	39.9877429004785	2.55561470434906e-10	3.23691430882634e-09
CCDC110	-1.92168099221423	-1.18263758268195	39.9542794051044	2.59977371552069e-10	3.29093674504984e-09
SLC50A1	1.25343055936317	6.35428557624992	39.929339601073	2.63318079130136e-10	3.33129407641115e-09
CSPG4	-1.86027302591174	5.75925331699492	39.9192009952125	2.64688409110088e-10	3.34669143099472e-09
FAM111B	2.20157487002562	4.09257127592814	39.8821033929909	2.69763641376293e-10	3.40888823674347e-09
CCDC141	-2.09859366295082	-1.19034846524735	39.880229793838	2.70022532729398e-10	3.41018624909145e-09
RP11-1055B8.1	3.07520636889068	0.490172825822239	39.8732257900268	2.70992541135681e-10	3.42045845562933e-09
CKM	-2.13707597552942	0.104674328731036	39.8710420054166	2.71295693725885e-10	3.42230662518684e-09
GRIK3	-2.55201652890132	0.0251476905346563	39.8676925121152	2.71761329632183e-10	3.42620115118264e-09
DOCK11	-1.59236362728152	3.50130554541229	39.8344770265617	2.7642236868655e-10	3.48295374647403e-09
AP001189.4	-2.00679992322613	-2.0942811540318	39.7938697335544	2.82229547535609e-10	3.55407404843573e-09
C16orf93	1.68422454611228	0.879309165237717	39.7886747342437	2.82981234115193e-10	3.56148601045496e-09
CBX6	-1.3796245621407	5.99368918259353	39.7701874429018	2.85672533342118e-10	3.59328654266042e-09
MTHFD1L	1.53117437668154	5.26501768651338	39.7504655111699	2.88571820311774e-10	3.62582399288852e-09
COLEC12	-2.16962654304798	3.96519405557138	39.7437121665358	2.89571373378562e-10	3.63604399602892e-09
CTD-2020K17.3	2.12504757546231	0.623089557214766	39.7406266622844	2.90029207374261e-10	3.63969986909446e-09
PKMYT1	1.89081153594582	4.7005087766322	39.6594562102513	3.02337263018413e-10	3.78980279866249e-09
CIT	1.53710986863637	4.89925661097813	39.6169183168798	3.08994818056701e-10	3.86881355910902e-09
RORA	-1.45490775607409	3.22576207259559	39.5923523966675	3.12906249024266e-10	3.91554203650079e-09
KIF14	1.98862117595017	3.797078066817	39.5242854658114	3.24004883984751e-10	4.04746604501775e-09
MRPS26	1.04889842006132	6.20934675077886	39.4481092283992	3.36893780869414e-10	4.20606780964238e-09
TMC6	1.36937603648209	6.83102305468298	39.4292316971816	3.40166414200449e-10	4.24449932598914e-09
PBX3	-1.04337356757655	4.43029421867922	39.4195574415014	3.41855870837825e-10	4.26314380103641e-09
PSRC1	1.56197824829907	3.76272628790449	39.4164576564968	3.42398974545106e-10	4.26747945671629e-09
CASP6	1.0439139521491	4.7022523596694	39.3925972540936	3.46608499233876e-10	4.31748042742208e-09
BRI3BP	1.28446067785102	4.98721496658124	39.3835414875308	3.48219674320675e-10	4.3326067284708e-09
ZGRF1	1.376449101841	2.85937495390014	39.3820255314742	3.48490120409518e-10	4.33350243124272e-09
STC1	-1.77939970778324	5.27684378155617	39.3486664220554	3.54494892232543e-10	4.40065404592939e-09
ITM2A	-2.08901134713986	3.85923352357193	39.3427652268881	3.55567862900562e-10	4.41146582630493e-09
ITPRIP	-1.30068686987049	5.59699836639035	39.3058565022726	3.62352856235615e-10	4.49309311116462e-09
PWAR6	-1.8732339763523	1.71215571796496	39.2913691309833	3.65051382810679e-10	4.52141916906068e-09
GINS2	1.593243445821	4.51178568181349	39.2871090251572	3.65848723387677e-10	4.52872603395312e-09
TSSK5P	-1.65420329578344	-0.372712531354399	39.2809556038712	3.67003504402691e-10	4.54044675475194e-09
RHEBL1	1.90699690949606	1.27427172314264	39.273078759246	3.68487038310623e-10	4.55621912148968e-09
ZNF516	-1.32174270467686	4.10265771679996	39.2429329036615	3.74220411874496e-10	4.62187608240469e-09
MFSD3	1.48275721079282	4.76669931806643	39.218474785255	3.78937606640932e-10	4.67749099978032e-09
CENPU	1.60044898321259	4.67092296214503	39.2159492396021	3.79428082430832e-10	4.68089921353653e-09
STMN1	1.69165910926879	8.27438663154972	39.1915790951351	3.84193685762735e-10	4.73701486296729e-09
ALOX12	-2.06156446347739	2.91815123390138	39.184450999906	3.85598884730051e-10	4.75165758858092e-09
SLC8A2	-2.22189236959495	0.868404508710692	39.1249612343906	3.97528894359854e-10	4.89590577396603e-09
FAM64A	2.15594915439741	3.77503136450268	39.1214906688307	3.98236176146326e-10	4.90185182769514e-09
RP11-798K23.5	-1.67462716194122	-1.00936960461908	39.1078220462521	4.01034037821336e-10	4.93103163921558e-09
CXorf36	-1.32989159209554	3.55792936081376	39.1006467214633	4.02510639560218e-10	4.94610147745465e-09
ZSWIM6	-1.03017758746618	3.98183435519413	39.080910738071	4.06600220270571e-10	4.99073772334356e-09
ZFP2	-1.54460997821619	-0.0986575368260039	39.0749661600336	4.07840155296645e-10	5.00314473654917e-09
ZNF540	-1.37774827686221	0.341725505592185	39.0223889474858	4.18972971404538e-10	5.13682976057805e-09
PLEKHO1	-1.41138706332504	6.00284801337813	39.014549068518	4.20658871026083e-10	5.15460555989088e-09
VSIG1	-2.39208337628097	2.03097397600414	39.0014644791913	4.23487741432035e-10	5.18635912614129e-09
CDC7	1.48657538615141	3.88840813424874	38.9539972070373	4.33910917863019e-10	5.30805535151647e-09
KCTD7	-1.00084010742594	3.31163945536495	38.9431912481784	4.36319426803988e-10	5.3345302372295e-09
PLK3	-1.2178416706032	4.90191198214769	38.8986912107774	4.46379779533771e-10	5.45142554021221e-09
RP11-672L10.2	-2.74628625149793	-2.2675158008648	38.869659452873	4.53067984588132e-10	5.53001258326799e-09
RGS9	-1.89190175863991	0.604538610690222	38.8548688648251	4.56513855948454e-10	5.56584955806278e-09
RUVBL1	1.04269319782436	6.25666136301182	38.7650051063055	4.78021405167019e-10	5.82157021931234e-09
DHCR7	1.49930979962848	6.33791451857083	38.7398968931013	4.84209991812937e-10	5.89036734330211e-09
OR2B6	4.13051341600152	-0.963168490273467	38.5961836261749	5.21207377880713e-10	6.32985778832217e-09
KB-1440D3.13	3.4223793354612	-1.06144657089332	38.5405963904059	5.36265285975718e-10	6.50910994139287e-09
ZNF252P-AS1	2.07771398045365	-0.79655168999588	38.523029641138	5.41113885699979e-10	6.55702708554092e-09
OSBPL1A	-1.25555073483634	4.92834476051479	38.5191715067851	5.42184634096034e-10	6.56635810877482e-09
RP1-86C11.7	2.92545289849111	0.549356070841913	38.483904876848	5.52071032907349e-10	6.67868314380326e-09
ARHGAP6	-2.06537477606896	3.01042486865881	38.475203093251	5.54538064493455e-10	6.70218537883836e-09
HIST3H2BB	2.80979732685033	1.23396195155276	38.4748878966219	5.54627632330139e-10	6.70218537883836e-09
C1orf159	1.25416177879069	4.70589610615575	38.4469313557416	5.6262978884144e-10	6.79512393204739e-09
CYP2U1	-1.24453642460769	2.78281391213817	38.4416849389631	5.64144331520349e-10	6.80964932176802e-09
FCER1A	-2.1889529394459	0.811203073824912	38.4327883728648	5.6672193960077e-10	6.83698357631072e-09
RANBP1	1.11841238311317	6.71082507975941	38.426832526106	5.68454116807033e-10	6.85409392302505e-09
MYC	-1.67327119461105	6.88975482799546	38.3951664264862	5.77753176997783e-10	6.96237217048763e-09
TMEM74B	2.876301793842	2.82188394114601	38.3570453049161	5.89150076185472e-10	7.09188592259425e-09
GSTM5	-2.24945816398512	2.60783562946266	38.3350373966624	5.95831881133085e-10	7.16836636717467e-09
C14orf159	-1.13202406649647	5.36722697325541	38.3233181570595	5.99420854212446e-10	7.20757366331661e-09
SEMA3A	-1.96255003210563	3.09595701630956	38.2991769007414	6.06882383829145e-10	7.29327668315531e-09
ZHX1-C8orf76	1.32521350850786	0.589896044926123	38.2879658621753	6.10379018054701e-10	7.3284321589369e-09
RP11-424C20.2	2.20893757374862	-0.0523645231176051	38.2876464398909	6.10478938317742e-10	7.3284321589369e-09
AC004951.5	-1.66517291846742	0.939199135468551	38.2076112897771	6.36038420035393e-10	7.62687256446614e-09
BVES-AS1	-2.47786499405174	-1.43475512438532	38.1868425944218	6.42844279535889e-10	7.70002615904864e-09
RPS20P33	1.73663668728368	-1.10516914848621	38.1531260436614	6.54048737594928e-10	7.82564834746457e-09
CHAC1	2.20203083000114	2.60380379416762	38.1493654134243	6.55310503118175e-10	7.83645133958843e-09
DDX11-AS1	1.61371258932986	0.547443684754461	38.1365259792728	6.59636778915622e-10	7.88386902266093e-09
PLXNA1	1.34558063113919	7.15630935283431	38.1266414550223	6.62986862819969e-10	7.91957392589543e-09
SYNE3	-1.49550384502481	2.62164443064365	38.1179555419673	6.65944769220092e-10	7.95055767123561e-09
RP11-98D18.9	2.17486762685481	-0.434145385032564	38.1133407857798	6.67521652098236e-10	7.9650288498454e-09
TTC28	-1.30532873095266	4.33076291694962	38.1024548074016	6.71256266242183e-10	8.00521672838029e-09
RTN4R	2.28630640690525	2.85926641441715	38.0988228078661	6.72506931796876e-10	8.0157540189501e-09
TMTC1	-1.91602069365585	3.99333956268171	38.0367352893883	6.94250999904351e-10	8.261397729652e-09
FAM117A	-1.06216776906913	3.91931763188476	37.9978887458983	7.0821225721153e-10	8.42294272792536e-09
RP11-155O18.6	1.93123355598436	-1.53653453743064	37.9901139086435	7.11040076051289e-10	8.45197120340552e-09
CASC5	1.67233642741303	4.24204405848378	37.9534941319241	7.24511982680914e-10	8.60742309783485e-09
TMEM180	1.31904753331748	3.37903074282689	37.9432906049376	7.28311036863373e-10	8.64785198529016e-09
GSG2	1.87955367590777	2.04177239296558	37.9406164251518	7.29310002008811e-10	8.65500717601326e-09
RHBDD3	1.0254366929478	4.95571958024325	37.9373069321465	7.30548194061294e-10	8.66499205079979e-09
JDP2	-1.30145571273018	4.6207846939358	37.9293734187594	7.33524963669608e-10	8.69557606226361e-09
NFATC1	-1.59443433606101	3.6892169234938	37.9209598596458	7.36695123121882e-10	8.72841818149182e-09
KIAA2022	-2.57308336378276	-0.699033671010357	37.8996573238263	7.44783212865588e-10	8.81946108250161e-09
TEK	-1.48046009392611	2.51827780562542	37.891887818293	7.47755192944291e-10	8.84846376318339e-09
ANKRD29	-2.16230573702915	1.7505463080116	37.8911374000649	7.48042869886268e-10	8.84846376318339e-09
CEP55	1.75901737740008	5.12377085593477	37.8719808551356	7.55424274797175e-10	8.9309390711809e-09
RNFT2	2.19087819711112	2.4887313442392	37.8396031126242	7.68066242664726e-10	9.07548402317476e-09
CASC2	-1.14743536773883	0.627100026074626	37.7859484005747	7.89483924663513e-10	9.30840765602185e-09
DTYMK	1.15384211751189	5.29977198666352	37.7572400260897	8.01188144619379e-10	9.44130832482933e-09
SGMS2	-1.4236059145783	4.36892164604559	37.7285554596526	8.13056172353934e-10	9.57599491883522e-09
POLA2	1.06641055080658	4.91474672643107	37.7102772147642	8.20710313777035e-10	9.66040894411369e-09
PKHD1L1	-2.28652318626226	-1.26242349273579	37.6815491928674	8.32886437342379e-10	9.78843285565564e-09
SASS6	1.19035187353859	3.34386784864669	37.6640154561622	8.40406672570141e-10	9.86089204849092e-09
DUSP4	-1.62801445066713	5.99426123057572	37.6152767146328	8.61669825053429e-10	1.01049529000358e-08
BDNF	-2.02936654423298	1.06384437019112	37.6095225917647	8.64215453548799e-10	1.0129365884966e-08
EPHX2	-1.69060573657748	3.5377080120976	37.607757734973	8.6499773546072e-10	1.01330957894422e-08
KLF11	-1.14833015588996	4.33854200880816	37.6015802130376	8.6774154236492e-10	1.0159787838649e-08
RP11-384P7.7	-2.5313155707872	-1.24900086626017	37.5918593955655	8.7207679442416e-10	1.02050744282133e-08
SCRG1	-2.81801449851118	1.25109572057348	37.590668575132	8.72609360658614e-10	1.02058371715809e-08
CCDC178	-2.23278685657584	-1.32005488437147	37.5770681211175	8.78714988093265e-10	1.02717454389746e-08
NRP2	-1.74233474120594	5.54629064961099	37.557211798386	8.87705944915559e-10	1.03657470658696e-08
STAM-AS1	1.84757143850877	-1.11122592616949	37.5358511548615	8.97480926493041e-10	1.04686931147981e-08
RP11-634H22.1	1.73310648056969	-0.320643827390898	37.4994001288709	9.14411029435041e-10	1.06604801061097e-08
PLA2G15	1.13077511859443	5.16704875175474	37.4868056974241	9.20334685648321e-10	1.07238144054518e-08
WDR90	1.27333232012972	5.28480529999639	37.3824296217225	9.7092908109175e-10	1.13012832701063e-08
PTPLA	-1.81199457242616	2.28636942339339	37.3611137054471	9.81599151665415e-10	1.14193921554427e-08
RBL1	1.18976689565892	4.24931339331314	37.3592180580243	9.82553718425101e-10	1.14244105407511e-08
RP11-298I3.3	1.85273094212194	-1.54227826746383	37.3236593719426	1.0006327805123e-09	1.16098923460502e-08
IGDCC4	-1.62817588788422	2.06981771179235	37.2885959324284	1.01878616797135e-09	1.18079696198633e-08
CCND2	-1.80800946376393	5.65270963239352	37.2260542129486	1.05198840807295e-09	1.21863230125628e-08
CCSAP	1.16265074667331	4.10597453560226	37.2230620759121	1.05360375837056e-09	1.21985639807951e-08
ATP8B2	-1.56243772092476	4.39070916147371	37.1737108547853	1.08060791159032e-09	1.25045863049742e-08
RP11-180N14.1	-2.31325772954567	-1.67659777596525	37.1625379709905	1.08681710164678e-09	1.25697766056987e-08
AC053503.6	-3.5215489520638	-1.42946843805119	37.1229195258145	1.10912388860702e-09	1.28209789473917e-08
PDXK	1.13675975336336	7.65890759979551	37.0878947800126	1.12922571557224e-09	1.30464405953627e-08
HS3ST1	-1.61977953138071	5.22903703830606	37.0458983238663	1.15381034728802e-09	1.33234282090858e-08
RP13-463N16.6	4.7373591274428	1.62000210430436	36.9973799379603	1.18288088359234e-09	1.36374799229791e-08
DARS2	1.20886266961513	5.16543013997321	36.993655970208	1.18514222865061e-09	1.3656340741327e-08
PCDHGA12	-1.67346840676661	-0.168629407091072	36.935463346955	1.22104676076276e-09	1.40626461329197e-08
TCHH	-2.57325140195207	2.00611956385349	36.9161641988721	1.23319312683704e-09	1.41950475053314e-08
ZFHX4	-2.11329668725154	2.93956513056263	36.9070229949834	1.23898850465798e-09	1.42542428807753e-08
BEND3P3	-1.692473210312	-1.14258702745654	36.8928129659576	1.24805162850519e-09	1.43509506898574e-08
TBC1D31	1.05729001412202	3.41321070901155	36.8625861272164	1.26755162536701e-09	1.45598407635529e-08
LURAP1	-1.5576924964213	0.105412133075484	36.8278878437214	1.290312638032e-09	1.48057103331933e-08
WISP2	-2.47289183016496	3.18138246113664	36.7927559571497	1.31377505724205e-09	1.50670126837907e-08
EFR3B	-1.76132160225965	1.07881207729063	36.7884918866209	1.31665168375e-09	1.50920767277507e-08
CLN6	1.05093742180509	5.90315847858367	36.7403974510441	1.34953716672974e-09	1.54528020832253e-08
ULBP1	3.08667695310294	0.271402763289144	36.6786176957045	1.39298988299709e-09	1.59336443609871e-08
PYCRL	1.2364180969039	4.7078164050515	36.6638068677806	1.4036135695324e-09	1.60299717072748e-08
TNNI3	5.73768067039318	1.00644996618604	36.6620875908051	1.40485203643356e-09	1.60357287336974e-08
LCA5	-1.06555144747302	2.44018949585356	36.6567241823368	1.40872255827321e-09	1.60715077233301e-08
RHBDF2	1.24602656321033	5.68185824140978	36.6191200197812	1.43616126462507e-09	1.63759881850408e-08
E2F7	2.19467053435355	3.42407524143461	36.6173678541663	1.43745273913161e-09	1.63821597138193e-08
EVA1A	3.75688185691389	2.47954768268111	36.5831041689839	1.46294260434648e-09	1.66639617676107e-08
PARM1	-1.77849928145473	5.3842573114723	36.4842345260748	1.53906064930921e-09	1.74944967924602e-08
SLURP1	-3.24909099465344	1.90731609294859	36.4671537782755	1.55260693440717e-09	1.76301222151404e-08
SCUBE3	-2.10433597476278	2.73128981978	36.4447543682411	1.57055240979617e-09	1.78246270375827e-08
CTB-92J24.2	2.22264350482814	0.962324811923517	36.414986065796	1.59472336176745e-09	1.80895477026255e-08
AP000695.4	2.67527784297167	0.17238824366016	36.3960479478634	1.61029403615516e-09	1.82472135825034e-08
LAMB2	-1.18644973209593	7.36076484426561	36.3930501512825	1.61277270316016e-09	1.82658219637994e-08
RP11-435O5.6	3.03505463334258	-1.55523657790297	36.3773795463158	1.62579193963684e-09	1.8403728768227e-08
FOXO1	-1.01993761151247	4.84642453071574	36.3716573616261	1.63057215148433e-09	1.8448276424773e-08
SCHIP1	-1.45281814281992	-0.131936639971368	36.346224615698	1.65198907472119e-09	1.86809080453713e-08
PCAT6	1.87130806608094	2.88475317669309	36.3388904010898	1.65821738301767e-09	1.87416329066117e-08
SNHG12	1.22986470755237	4.6588108332356	36.3367510431066	1.66003857864455e-09	1.87525102965765e-08
TRIM59	1.18877065851701	3.4971517732684	36.3326279201873	1.66355416792118e-09	1.8782507141017e-08
CNPY2	1.03214080957069	5.15946179598643	36.3267147969145	1.66860902093086e-09	1.88208275861296e-08
ICA1L	-1.17492246911937	2.16164330857562	36.3266412155438	1.66867201899372e-09	1.88208275861296e-08
XXbac-BPG299F13.17	-1.20726121750154	0.651077356402462	36.3127019680845	1.68064942822736e-09	1.8946133667926e-08
TMEM44	1.23510974259563	4.42208609685799	36.3080037745123	1.68470575467379e-09	1.89820613307826e-08
HIST1H2BH	3.49901592194598	1.37593975832095	36.3056623273782	1.68673097202621e-09	1.89950786514514e-08
WLS	-1.38858383431087	6.24591703677888	36.2068658338643	1.77444297950312e-09	1.9931449022855e-08
CCDC173	-1.51066706823796	-1.50828053706314	36.2015554768059	1.77928481385906e-09	1.99755594835098e-08
HIST1H2BG	3.44594531735566	1.75671661675388	36.1879809525528	1.79172189909101e-09	2.01048506621538e-08
RP11-456K23.1	-1.66930766953138	-0.395272073935127	36.1800667468914	1.79901308750802e-09	2.0176296753377e-08
RP11-93H24.3	1.6542051043439	0.120105912780598	36.1334913862822	1.84252788702788e-09	2.0643119005203e-08
ZNF92	1.2609405542854	3.40318588529074	36.0997112249611	1.87474625085325e-09	2.09825520930966e-08
EFCC1	-1.59819958462551	1.55734941740393	36.0335692273991	1.93947303754196e-09	2.16958674425032e-08
CTD-2583A14.11	1.47725139512998	2.17039360008499	36.0176481362878	1.95538474970723e-09	2.1862663284489e-08
PHLDA1	-1.56178205371533	7.20403681060436	36.0096644870629	1.96341283736018e-09	2.19411886983608e-08
FZD2	2.05161631850888	3.55097625654168	35.9662125405659	2.00768882903353e-09	2.239013956628e-08
SLC12A8	2.03710411638958	4.36351065795115	35.9483447738862	2.02618426642024e-09	2.25848696485719e-08
KIAA1841	1.12332196937761	4.04963180904907	35.9356424288926	2.03943649493049e-09	2.27209873996439e-08
HCN3	1.54776817093135	3.36539975068916	35.9315904667816	2.04368209798534e-09	2.27566763343232e-08
SIX4	1.62447975289646	3.51298764418115	35.9159582063152	2.06014451340163e-09	2.29282954101111e-08
HIST1H2AG	2.58251157818125	1.66520779074961	35.9107413817637	2.06566787718938e-09	2.29663562964905e-08
REEP2	-1.85980765489365	2.24854375740875	35.9079826694795	2.06859468212065e-09	2.29871926100695e-08
HIST1H1C	2.486045669849	6.28926078514686	35.9057623782085	2.07095327482714e-09	2.30016966984361e-08
C1orf53	1.54239940423471	1.38625797378046	35.8268790047071	2.15652087097213e-09	2.39277386882864e-08
DUXAP10	3.18801010344374	-0.00400424098349319	35.8234750023948	2.16029196579201e-09	2.39574074987478e-08
PTPRD-AS1	-2.63350573901974	-1.66242216351473	35.810279295922	2.17497323609638e-09	2.41079774535028e-08
KIF22	1.17673289535356	6.54142639960986	35.8085228282924	2.17693496531983e-09	2.41174794027011e-08
SMAD7	-1.12475191808508	4.59399294739832	35.7799965229956	2.20904406028469e-09	2.444839640161e-08
CTD-3222D19.12	1.54175352942216	0.36985638045462	35.7660851772191	2.22487421237686e-09	2.46111212266773e-08
RP11-421M1.8	1.56562414120927	-0.977092465834135	35.708365158646	2.29177823334009e-09	2.53255412465659e-08
SH3BP2	1.01967441701352	6.00799522005545	35.7037514351164	2.29721222209031e-09	2.53727496618938e-08
SMAD9	-1.69865237671419	2.7933073195595	35.6823708271115	2.32256296331622e-09	2.56138812459459e-08
RP11-141C7.3	2.58703215012069	-0.685266554852378	35.6522057313536	2.3588065227877e-09	2.60004539281131e-08
LRRC4B	-1.90870699614788	1.24899932578647	35.613168340465	2.406552213694e-09	2.65133572846732e-08
ATAD2	1.42624572667941	5.88788920551891	35.5691116922761	2.46160027234556e-09	2.71061540831758e-08
KCNK2	-2.47685648178242	-0.376065431658176	35.5377668060854	2.50153120186807e-09	2.75319734495923e-08
GPR15	-2.60376284588293	-0.979892687009818	35.5263575374948	2.51622618259524e-09	2.76797556287908e-08
CD3EAP	1.19963527787539	3.25571429416184	35.4981408693804	2.55294118700856e-09	2.80694983683378e-08
PRC1	1.51684076401023	5.84940072089125	35.495626591794	2.55623863414241e-09	2.80916088651905e-08
GNG12	-1.05691854525719	6.5369518345256	35.4576472667906	2.60657005229327e-09	2.86015395285808e-08
LIME1	1.53968684006923	2.16456540356572	35.4508520617433	2.6156793775516e-09	2.86870793009627e-08
PPAPDC3	-1.83067988156862	1.03009039621477	35.4138455475759	2.66585098893192e-09	2.92226517039746e-08
AP001347.6	-1.59946371210718	-0.445236000036044	35.4100526063381	2.6710474095214e-09	2.92649228471196e-08
RP4-635E18.6	1.56701565320685	-0.652846644565844	35.4045940264068	2.6785436026457e-09	2.93196295501947e-08
RP11-1334A24.5	-1.60716406711456	-0.390906004348008	35.3913086296578	2.69687640725347e-09	2.94975563308067e-08
SIGLEC17P	-1.86578338056712	-1.2721974683864	35.3907257247798	2.69768364135469e-09	2.94975563308067e-08
CYS1	-1.8928069017484	1.4259839602104	35.365643966567	2.73264820027465e-09	2.98499780396184e-08
NT5DC4	2.58253052634539	-1.23547367947111	35.3518185391105	2.7521148080064e-09	3.00475894738138e-08
CTB-152G17.6	-1.11224604424354	-0.799748511023168	35.3456132824789	2.760897083276e-09	3.01284101501322e-08
TRPA1	-2.31970618095612	3.27924303239764	35.3299831154641	2.78314297051473e-09	3.03559989531267e-08
AGPAT9	-1.85681391223221	2.07904462589399	35.3269813024767	2.78743585114801e-09	3.03876431580968e-08
C1orf112	1.54954457576923	3.84334036690997	35.3209575610618	2.7960703931873e-09	3.04513681324877e-08
CCNE2	2.0273001949435	2.61793823800305	35.3162830151764	2.80278942632627e-09	3.04941255173196e-08
MIIP	1.08209588539939	5.40371343179371	35.2542624753345	2.89348115398718e-09	3.14651665729402e-08
MNX1	3.34619278138484	0.974797836972096	35.2518140489829	2.897121132916e-09	3.14824612287121e-08
PRCD	-1.34926650629438	-0.178051163642258	35.2512535312271	2.89795507738191e-09	3.14824612287121e-08
YIF1B	1.1569149686778	5.66525131082859	35.2411884909675	2.91297093497937e-09	3.16298524794677e-08
HIST1H4I	2.03751684557512	3.62993228175022	35.2220405113689	2.94175291205045e-09	3.1926499297979e-08
TSPAN11	-1.71335178167686	2.89175081286487	35.2108250663882	2.9587432994065e-09	3.20790062988284e-08
PTPRN2	-1.80546600917707	2.52780982318003	35.2082313006963	2.96268659048824e-09	3.21058185557823e-08
RP11-197N18.2	1.45915800383569	-0.482027872556111	35.2032019282332	2.97034772634152e-09	3.21728734882904e-08
TBX5-AS1	-2.0005306384886	-0.206974186549131	35.1790194549324	3.00746230249615e-09	3.25587242624223e-08
MICAL3	-1.10554372956212	3.97048279614158	35.160034676018	3.03692471494644e-09	3.28613915141578e-08
CHRNA1	4.05684313802683	0.0739389079567813	35.1570283320681	3.04161668573246e-09	3.28958603019584e-08
LAMC1	-1.07006440024684	7.67247562198241	35.1381078388993	3.07131276797223e-09	3.32005869314067e-08
POC1A	1.39177904733359	4.29353001337744	35.1320736254671	3.080844511645e-09	3.32871453519447e-08
GRK5	-1.30476563637389	3.92732060149348	35.0967129124336	3.13729931145236e-09	3.3880350032084e-08
PDE3B	-1.55039572581047	3.67167978646156	35.0355173657955	3.23745920464593e-09	3.48929709736666e-08
TTC3P1	-1.55883765809299	1.6615065390956	35.0263858549066	3.25267703187713e-09	3.50224140375094e-08
MACF1	-1.03762508729993	7.43467218570475	35.019679726697	3.26389851647908e-09	3.51259181891756e-08
TGM1	-2.62377873617423	4.8877437724908	35.0181557999558	3.26645393144105e-09	3.51361024861807e-08
SAPCD1	2.13316172052425	-0.461315399929228	34.9340582567497	3.4106244304718e-09	3.65787795008753e-08
GRIN3B	2.93132967221269	-0.176607443963181	34.9273530811381	3.4223899307351e-09	3.6669263450784e-08
OCIAD2	1.24237980881823	6.30446884270104	34.9273360838271	3.42241980732267e-09	3.6669263450784e-08
PRR5-ARHGAP8	2.30886559935198	-1.91819313219058	34.9250768698548	3.42639320811175e-09	3.66938313351291e-08
SLC29A2	1.85445370845073	4.06227215995767	34.9118525517081	3.44974436235886e-09	3.6925793086504e-08
RP1-151F17.2	-1.3975083928245	0.5378428811748	34.8997932945768	3.47117717842696e-09	3.71370038550373e-08
FETUB	-3.53253780312729	-2.49715943612991	34.8912319975647	3.4864739892983e-09	3.72661598403955e-08
CTD-2510F5.4	2.03860627330019	1.45903418104311	34.8911266706024	3.48666260093094e-09	3.72661598403955e-08
CXCL2	-2.22992358257115	3.33367051590929	34.8254005290983	3.60637531461144e-09	3.84703524034467e-08
SOD3	-1.85958885360188	5.27099693681788	34.8160062046715	3.62381897445898e-09	3.86289683403256e-08
CA3	-1.99105424290239	0.0117452886260694	34.7496964024879	3.74937168685197e-09	3.99372098312681e-08
KLF10	-1.18687211851295	6.0509018209514	34.737951040141	3.77206055749908e-09	4.01592951406874e-08
TPSD1	-2.54972281272952	0.250635041367427	34.7090156528133	3.82854425695007e-09	4.0701116063662e-08
HIST1H2BE	3.60573663339661	-1.10452934487294	34.6954572252519	3.85530182525773e-09	4.09656304896972e-08
CENPF	1.67720659540424	6.41620622781974	34.6920379011007	3.86207938301055e-09	4.101768745497e-08
PPP1R16A	1.24125844898246	5.08891777218078	34.6786704388235	3.88869017890167e-09	4.12401353795516e-08
CTD-3065J16.9	1.38439240401433	0.967580943206308	34.6776361812011	3.89075672695102e-09	4.12420213056808e-08
RP11-152N13.16	1.57346294602672	0.893235528236034	34.6588588269705	3.92846754189524e-09	4.16215513075325e-08
C4orf48	2.50321001622872	3.04684446798944	34.6250465070897	3.99729867096387e-09	4.22892508619995e-08
SGOL2	1.335344796198	3.56102036172968	34.6124052044409	4.0233413894695e-09	4.25235636885073e-08
MANF	1.00211074463901	6.62381713181971	34.5787977658368	4.09340637603289e-09	4.32222541716896e-08
LARGE	-1.36720899801992	4.63885626990233	34.5626801868444	4.12744062734852e-09	4.35605575344525e-08
AC024937.6	2.33868474726775	-0.234692186206458	34.548034424637	4.15861264261744e-09	4.3868340900577e-08
RNF139-AS1	1.26783045562577	1.29172848470062	34.5376202375736	4.18092150220324e-09	4.40823765920377e-08
DEPDC1	1.83879600983813	4.06206813912048	34.5138558890984	4.23227835942903e-09	4.45808153673383e-08
NMUR1	-1.90560970870995	-0.811873738932217	34.4788898193497	4.30899398772544e-09	4.53014890303191e-08
NXPH4	3.80090756184222	3.31846918772438	34.4727112255537	4.32269389886759e-09	4.54236496514305e-08
ABCB9	1.18874521278263	3.2161987097992	34.4632569752248	4.34374147075249e-09	4.56228661641902e-08
PAM	-1.22929943557793	6.42175221314531	34.414374208171	4.45421530350583e-09	4.6738224587868e-08
ALOX15B	-2.25949023841101	2.72968603556477	34.3646554825339	4.56946522149925e-09	4.78555599888046e-08
SOX4	1.6822779272027	7.850904481331	34.3417978552835	4.62344754367635e-09	4.83976992155881e-08
UBE2S	1.43890132156346	5.74915022941537	34.3268312393754	4.65913937973471e-09	4.87246012911336e-08
MAFG-AS1	1.90899018141487	2.54459791511286	34.2671683977854	4.8041848378685e-09	5.01933876170797e-08
E2F1	1.82892329594903	5.14819164923466	34.2570359724519	4.82926301750563e-09	5.04312708035643e-08
SGK1	-1.63612771440094	6.79619811983913	34.2289411642999	4.89948670084522e-09	5.11401489482104e-08
CCDC81	-1.00414200238645	-0.647821043918331	34.2253599238344	4.90851127944206e-09	5.1209867318632e-08
MFI2-AS1	1.75881107370318	1.82732104586069	34.2006176541709	4.9713172472699e-09	5.18403454686655e-08
LHX5	4.50491366946453	0.570941794877711	34.1668490008764	5.05833666186349e-09	5.27225963477094e-08
DSCC1	1.49784755993028	3.39398786014401	34.1120999348615	5.20267445673962e-09	5.41752977765219e-08
KLHL17	1.38227014227199	3.79766208887115	34.0983649897478	5.23952723733229e-09	5.45330394444175e-08
CTD-2357A8.3	4.5288026087804	-0.181237582846008	34.0815387853328	5.28503079940454e-09	5.4954253588475e-08
LMNB2	1.15795578598328	7.12138874528692	34.0545235767279	5.35891803216409e-09	5.56960181581794e-08
ECM2	-1.57577970555855	2.37734999218077	34.0298761656263	5.42723140132775e-09	5.63791745382459e-08
RP11-598F7.5	2.44818581484967	-0.292141296029373	33.9865714520653	5.54937488316424e-09	5.76206133850567e-08
RP11-564D11.3	2.54391687396033	-0.627284458069632	33.9576528426213	5.63247082048328e-09	5.84556239715175e-08
CENPM	1.56286425349408	4.01740728219385	33.9539415921263	5.6432247145671e-09	5.85394084880224e-08
CKLF	1.10414375077477	3.53606580550993	33.9295663765486	5.71436834331631e-09	5.92043229584402e-08
PPP1R35	1.12971235253178	4.58777575154541	33.9291958442753	5.71545671351859e-09	5.92043229584402e-08
MARCH4	5.74562862810046	1.01264237250281	33.9206528522033	5.74060782915727e-09	5.94084893637337e-08
STK38L	-1.00046045412415	5.55057528675895	33.9189819735014	5.74553994745601e-09	5.94313644209614e-08
HIST1H2BF	3.8773818154447	-0.492099002640887	33.9174295624376	5.75012617470987e-09	5.94506416434492e-08
TNNT1	4.40204599355561	3.59267579839848	33.8644433012244	5.90887908724755e-09	6.10630779693032e-08
IL37	5.83061231077512	-0.813478144246476	33.790996926457	6.13621805595064e-09	6.32926109918461e-08
CNGB1	3.76431399249377	1.48517779587434	33.7806425757495	6.16896484173869e-09	6.35103801434258e-08
RP11-314A20.2	2.14774779440562	-1.72756489783963	33.7526867791697	6.25825498882487e-09	6.43992723543731e-08
GPC2	3.09078760199992	2.65163098392451	33.7489387812036	6.27032399436952e-09	6.44930733589509e-08
PCDH9	-2.34745652739773	0.978493034418184	33.678570164018	6.50129663839445e-09	6.68057945392853e-08
CCDC14	1.27326559253334	5.59060449939021	33.6570702504916	6.57355152659542e-09	6.7516496300441e-08
CHKB-AS1	1.54098426003372	-0.0947565073203964	33.640867359408	6.62853563957561e-09	6.80492262462497e-08
CST4	7.74941624685147	0.965352191128975	33.6330569448189	6.65520438206239e-09	6.82909036121777e-08
TFR2	2.47154524627619	2.42199842975711	33.6002166636007	6.76851876868867e-09	6.94210313917735e-08
MFAP5	-2.53008135261391	4.0561725580564	33.5709261647252	6.87121403321533e-09	7.04412345677418e-08
RIBC2	1.89491384631038	1.80447168114919	33.5621258742285	6.90237247529718e-09	7.07274544207364e-08
CENPL	1.17523643620297	3.15893248485751	33.5443974643174	6.96557228821647e-09	7.1341574336536e-08
RHPN1-AS1	1.91639143452796	0.589028643152304	33.5154682665773	7.06994854669267e-09	7.22749983453095e-08
MEX3A	2.58674173689807	5.45049008007474	33.4991615514638	7.12947185069258e-09	7.28493904219575e-08
CNNM1	-2.20416282785316	0.533213397348796	33.492539452284	7.15378711154047e-09	7.30636554572487e-08
PRSS35	-2.08609335711619	-0.666799568467988	33.4895852274756	7.16466131371402e-09	7.31405069874986e-08
SNRPF	1.04671416613979	6.22559144084611	33.4853724431964	7.18019678779183e-09	7.32648490926273e-08
C10orf107	-1.78902511492069	-2.08357532710354	33.4805231885019	7.19812114513921e-09	7.34134391990938e-08
GADD45A	-1.08329055095175	5.81367856679496	33.4755797044268	7.21643993296316e-09	7.3565911473475e-08
HIST1H3B	4.82058869870996	-0.328522076094095	33.4479168301579	7.3198137182115e-09	7.45501177009638e-08
XXbac-B476C20.9	1.3372918977512	0.192664910692792	33.4340400105262	7.37222747007756e-09	7.50489319518012e-08
AC068831.6	1.60816481765372	-0.945010921735394	33.4246289403924	7.40798750118932e-09	7.5377826223658e-08
ULBP2	2.43173579131318	2.88196296846643	33.4211910457264	7.42109403552366e-09	7.54760174008824e-08
TSTA3	1.06983055357651	6.92296884866224	33.4201898201451	7.42491544504058e-09	7.54797270288203e-08
SLC2A3	-1.737808955028	5.75123059778504	33.4105984581902	7.46162311784068e-09	7.58175906938898e-08
FRMD3	-1.58533604397775	2.2731497624612	33.4004177288942	7.50078526525597e-09	7.61800683963392e-08
RP11-77P6.2	1.46921365836762	0.122221837872001	33.3957780481258	7.51870091623626e-09	7.63265240385565e-08
ISG15	2.51646543023326	7.65426178794173	33.3607329167276	7.65541578798605e-09	7.76422011827512e-08
ANGPTL2	-1.58821686488791	5.74712217281168	33.3515207222694	7.69176498779541e-09	7.79746426525072e-08
RP11-10O17.1	1.44432943336596	-0.846497864080106	33.335714149434	7.7545372958002e-09	7.85745134065398e-08
MCM7	1.04002961359505	7.59068689650125	33.297103536413	7.91003664648277e-09	8.00387211365142e-08
ZDHHC23	1.40291297191192	3.43200129983554	33.2815496194734	7.97355702538172e-09	8.06440904151159e-08
LRRC4	-1.88318125753444	1.33242907253975	33.2731735547387	8.0079752710896e-09	8.09546981571817e-08
SERPINB12	-3.94540876996389	-1.07243913783968	33.233578266283	8.17270212845915e-09	8.25053738682543e-08
HIST1H2AI	3.59333045696644	-0.23884781311694	33.2312187748705	8.18262469456791e-09	8.25673719180151e-08
PECAM1	-1.25878624508048	6.68288964142375	33.1912074976411	8.35273652117227e-09	8.42060732577644e-08
BOP1	1.24697081188906	6.68421255743713	33.1881303401474	8.36596510464635e-09	8.43005140863211e-08
IL17RD	-1.55962575001971	3.33519874932361	33.1711563628852	8.43931359862237e-09	8.49612041214929e-08
ZC3H12C	-1.19178260673105	3.68678774001092	33.1546113032914	8.51142847226193e-09	8.56477198711113e-08
OMG	-1.31493599546392	-1.31017431292478	33.1372361196503	8.58782611792074e-09	8.63369111928716e-08
STX2	-1.39984611058022	3.20460197402478	33.132961197186	8.60672773712574e-09	8.64871177486782e-08
DBNDD2	-1.33965826521084	1.96397638826145	33.1228354663484	8.65166517156391e-09	8.68986939679253e-08
SAMD15	1.52753134552621	0.328214116812286	33.1214044574068	8.65803483368848e-09	8.69226890245617e-08
ARHGEF15	-1.24474997704846	3.20294346853816	33.0909607241393	8.79466345016709e-09	8.81322951343958e-08
RP11-44F14.6	-1.08502015170376	0.228590495262191	33.0784062504164	8.85163369774753e-09	8.86218585162839e-08
ALPP	7.6687914011431	4.04303442103247	33.0669501671607	8.90394208757798e-09	8.91047110102441e-08
CCDC3	-1.40271041743485	4.30693608344976	33.0453220690941	9.00354128692742e-09	9.00601592035488e-08
STRIP2	2.24003667545574	2.64665156047404	33.0346609124649	9.05304661919452e-09	9.05138855204815e-08
CRB2	-2.03715731851065	-1.7895804482998	33.0184292881547	9.12894256829653e-09	9.11891994150608e-08
CYP46A1	-1.52823510531002	-0.843265686453129	33.0067147410045	9.18411315725686e-09	9.16983515783543e-08
RP11-2E11.9	1.81957835935211	-0.447078704009989	33.0034515511754	9.19954079020292e-09	9.18104079958277e-08
B3GNT4	2.26084746589419	1.33479667615074	32.9931601614064	9.24836640352933e-09	9.22555179476777e-08
MAPK15	2.8242033649628	3.17586373318655	32.9821249158677	9.30100950281519e-09	9.27382847047819e-08
NCAPG2	1.35858254565036	5.15324780192448	32.9720978284179	9.34910343621005e-09	9.31752727672673e-08
APOC1	2.49936243156012	5.42944538248788	32.9704618528304	9.35697383152485e-09	9.32111681501718e-08
C2orf88	-1.59734374945697	1.81706026800297	32.9658150505006	9.37936500483026e-09	9.33916161630066e-08
LRRTM1	-3.06444649762033	-2.52537322641495	32.949573034305	9.45805156057696e-09	9.41321849939647e-08
RP11-672A2.4	-1.77491097189422	-1.73821410224753	32.9005713055308	9.69947591170821e-09	9.64910050150617e-08
HIC1	-1.43585194276486	3.37046311027642	32.894920869095	9.72770873725678e-09	9.66905895780882e-08
SNORD104	1.93901033306269	1.06848886488967	32.8947837994629	9.72839463743633e-09	9.66905895780882e-08
MPP7	-1.35371696538006	4.72792425735498	32.8884014951644	9.76038555695829e-09	9.69523108661786e-08
TUBA1A	-1.53360317991256	7.14816468246989	32.8435614791806	9.98813377882024e-09	9.90467253380194e-08
ZNF724P	1.91191978305399	0.622338254590618	32.8255548950957	1.00810825500389e-08	9.99230678904445e-08
RGS19	1.07248600737957	4.49486948193103	32.7727405549058	1.03587338007776e-08	1.02628544135109e-07
CFP	-1.82649946944284	1.58055750615056	32.7277170027998	1.06014677872346e-08	1.04938191569381e-07
TARBP1	1.06800638711404	5.33041275458463	32.7251761289759	1.06153349046238e-08	1.05027844575155e-07
ERRFI1	-1.35337702340295	7.07075694614832	32.700916488909	1.07486529716636e-08	1.06250604929492e-07
ZNF670	1.20660893322004	0.18836497513382	32.6943216948216	1.0785183476872e-08	1.06563468959719e-07
PCGF2	1.13448807655504	6.0129386971111	32.6881541421394	1.08194598858683e-08	1.06853788361746e-07
CCDC18	1.14205742415601	2.91598487245199	32.6762241730091	1.08860710919715e-08	1.07463041756008e-07
ADCY4	-1.15677096935193	2.93520924117011	32.6694359690911	1.09241563486299e-08	1.07790274753132e-07
AVPR2	-1.71596745043205	-0.261734431895082	32.6378488404926	1.11031389623041e-08	1.09457400623419e-07
ATAD3A	1.00041253203559	5.55206899618731	32.6053239083813	1.1290505288796e-08	1.11254275038876e-07
TNFRSF13B	-2.55429265740306	-0.233194249579566	32.5899393991124	1.13802308232458e-08	1.12087830517093e-07
NALCN-AS1	-2.38478871528472	-2.4234766727548	32.5721963898419	1.14845987852181e-08	1.13013834643543e-07
TRAF2	1.0003602973692	5.174784505495	32.5223074691432	1.17832216364344e-08	1.1574378212019e-07
ASXL3	-2.14790481314308	0.332506915707335	32.4857200655779	1.20071570072145e-08	1.17837429397545e-07
RGL1	-1.25280331452435	4.20088825483147	32.4690503767205	1.21105934973094e-08	1.18799155259321e-07
SACS	-1.57426260674957	4.02620446870983	32.4601130039343	1.21664175131386e-08	1.19293171448987e-07
ACAT1	-1.07971671872604	4.99625354244139	32.4427868436618	1.22753742204139e-08	1.20307482709586e-07
ATP8B4	-1.44447037580654	1.53394940520012	32.4160412768299	1.24454874060292e-08	1.21865319730069e-07
CTD-3035D6.2	2.85090892769498	-1.81449846668016	32.3742899488526	1.27157760624523e-08	1.24456156925015e-07
HIST1H2BC	2.67497440991462	2.14169521947415	32.3652250717775	1.27752325328734e-08	1.24982068811749e-07
SH3RF3	-1.42237476924949	2.99173483939048	32.3239963821592	1.30491841329949e-08	1.27605008834785e-07
PRDM11	-1.17391727129837	3.26914624618017	32.3042098965752	1.31827409993619e-08	1.28738073551909e-07
HIST1H4E	3.78975107299889	0.147765265284936	32.2849119380287	1.3314319137247e-08	1.29964896147039e-07
LINC00460	7.04119863358016	0.0822513202747402	32.2739203865227	1.33898493403375e-08	1.30585417684507e-07
LONRF3	-1.48617714097985	1.27917941944375	32.264769237747	1.34530602176655e-08	1.31143313800422e-07
RP5-890E16.2	1.54532794448848	-0.435170831256045	32.2557328999322	1.35157713343029e-08	1.31695842416706e-07
ZNF114	4.00560149018887	2.09967209589362	32.2440436928072	1.35973276139364e-08	1.32431420953575e-07
KPTN	1.05115804162779	4.01094431644049	32.223688472926	1.37405254899318e-08	1.33706824687233e-07
AC006486.10	1.32457589257769	-0.717930489029842	32.2206877798406	1.37617625758074e-08	1.33853829668299e-07
TCF4	-1.28828771661951	5.33200144168917	32.2181287219916	1.37799000085159e-08	1.33970568381992e-07
ENAH	-1.00391440406883	7.00842722810067	32.213962969255	1.38094761864706e-08	1.34198363154327e-07
RP11-496H1.1	2.33896915686476	1.0985120910718	32.1966674170417	1.3932953401224e-08	1.35338065155306e-07
FBN1	-1.73752677258993	6.22271137568132	32.190021124158	1.39806965239978e-08	1.35741435881732e-07
DCST1	1.90251035682417	-0.431848526327564	32.186258350729	1.40077987229003e-08	1.35944130183667e-07
RP11-49I11.4	1.66858216478474	0.304066950875476	32.1814308793148	1.4042646723547e-08	1.36221783143213e-07
LIN9	1.05363731748509	3.13779721906775	32.1735238883341	1.40999125033398e-08	1.36716558358316e-07
ST5	-1.18181260418425	5.98473839134484	32.1424664404952	1.43271165544382e-08	1.38796325236341e-07
SOX11	3.98496440923614	0.461175979673228	32.1385139046666	1.43562935752204e-08	1.3901730665566e-07
HIST1H1D	3.94019492283372	-0.337796256089185	32.1276060898857	1.44371225424542e-08	1.39738035388754e-07
P3H4	1.49483637030502	5.40669115631996	32.100364926458	1.46409810502075e-08	1.41523002307362e-07
LINC00634	2.47011747936336	-1.41920013615294	32.0870162055848	1.474192595146e-08	1.42372709011977e-07
AC074117.10	1.11853034523932	2.89301811007007	32.0763214101934	1.48233042780277e-08	1.43095345806814e-07
RP11-111F16.2	-1.18978977801631	-1.10894473903981	32.0741824017716	1.48396342368735e-08	1.43189683250715e-07
CCDC102A	-1.199897300373	2.91392704534894	32.0426804425355	1.50822289580676e-08	1.45402009504796e-07
CDH19	-2.88062522885314	0.938062416203774	32.03881905474	1.51122372873268e-08	1.45627013859694e-07
RP11-190J1.3	4.15210547338309	-1.29559541366398	32.0203920773807	1.5256266150198e-08	1.46897582116909e-07
KRT18P8	2.61956633594229	-1.43030128697351	32.0202294557755	1.52575433339966e-08	1.46897582116909e-07
SFRP5	-2.98533610915267	-1.23426938705087	32.0192866373334	1.52649500723015e-08	1.46904120660545e-07
RPA3	1.02985577400548	4.89280452012285	32.0002119331071	1.54155760069733e-08	1.48223037291179e-07
ZDHHC12	1.11313900961164	6.01011354601479	31.999060334737	1.5424717263485e-08	1.48236329488449e-07
SGCE	-1.54808804912939	4.0979812868262	31.99832769855	1.54305356717002e-08	1.48236329488449e-07
EVC	-1.5508962089844	3.62578702758565	31.9955746151716	1.54524196111774e-08	1.48381281719292e-07
MROH7	-1.73159783340354	-0.564859992586708	31.9847435206635	1.55388168767718e-08	1.49145321020303e-07
ANKEF1	1.29396677785717	3.79944348740856	31.9465274532321	1.58475419323831e-08	1.51908220208744e-07
RP11-701H24.4	-2.12367848512425	-1.93983920991443	31.9252086321689	1.60224260804313e-08	1.53382593552082e-07
PI15	-1.93847473450805	2.44083874061113	31.9241697200602	1.60309977884186e-08	1.53397400397856e-07
PCK2	1.15266317688499	5.98919871292544	31.9086860269453	1.61592941628114e-08	1.54557313770981e-07
CDH24	1.46591373882135	4.08212843393505	31.8962802002341	1.62628293771511e-08	1.55304381479306e-07
SLC25A22	1.02993757932562	5.32014743445201	31.895919342577	1.62658509087366e-08	1.55304381479306e-07
CEBPD	-1.17648866618738	6.55029680169679	31.8904801240186	1.631146272276e-08	1.5567180944676e-07
FBXO41	1.47526488026612	4.25556244018967	31.8837218205842	1.63683145537476e-08	1.56146140932998e-07
RP11-401P9.4	-1.93259131953537	1.55613496443035	31.8701290084489	1.64832610278828e-08	1.57105407160563e-07
IGFL2	6.5873216342767	2.69230634602465	31.8579197146701	1.65871970376899e-08	1.58027065669719e-07
SPP1	4.60635211891605	8.41426545826464	31.7719898192865	1.73375137981315e-08	1.64887609449477e-07
PPAPDC1A	4.22262578169268	2.09219249456866	31.7646207760137	1.74034197391792e-08	1.65298422542287e-07
SEMA4F	1.28048838119543	3.8345863968683	31.7552496271172	1.74875943703279e-08	1.66025700291513e-07
CSDC2	-2.13622483298256	2.23127565039831	31.7299763941984	1.77166451491628e-08	1.6805415442099e-07
LINC00163	-2.82701182959787	-1.69955263739787	31.7035372526389	1.79594795244039e-08	1.7020972000646e-07
TERT	3.40402357211048	1.46329861688154	31.6986066790505	1.80051326316048e-08	1.70568362752157e-07
FIGNL1	1.18583411043093	3.99674319559121	31.6867805886453	1.81151069750447e-08	1.71461411316462e-07
[truncated: 3,837 more rows]
