# Supplementary material for: CHMP6 as a novel prognostic biomarker in bladder cancer: insights from a comprehensive cell death-related gene risk model
Source: Front Oncol. 2025 Jun 24;15:1564826. doi: 10.3389/fonc.2025.1564826 (PMC12234533; doi:10.3389/fonc.2025.1564826)
Supplement: Supplementary Table S1 — Three kinds of cell death related genes. [file DataSheet2.zip › SupplementTable 3.csv]

id	HR	L95CI	H95CI	pvalue
LIPT1	0.486593710919448	0.30928175128885	0.765559036443852	0.00183715574300648
GCSH	1.61944071993124	1.12046871848745	2.34061710255662	0.010310718607878
DLAT	1.5485268284446	1.10060442424881	2.17874404788926	0.0120656700262616
SLC31A1	1.52214203838605	1.12243515802033	2.06418728820688	0.0068693122027771
SLC39A14	1.28916726436992	1.06577774857071	1.55937974662338	0.00889378716677595
SLC7A11	1.19062284399921	1.05186333795866	1.34768719993973	0.00578486541170638
FTH1	1.32819411037311	1.03443030188002	1.70538275186221	0.0260555891289591
FTL	1.30805437938427	1.03099610517277	1.65956617182334	0.0270130644003974
GCH1	0.718431102852281	0.553164721614728	0.933073331283465	0.013162935553937
NOX1	0.743923862054656	0.580983788175106	0.952561368833781	0.0190129012027952
GCLM	1.3198131488067	1.11217833831877	1.56621171960265	0.00148612661062274
HMGCR	1.29429302224745	1.0011106280283	1.67333597360539	0.0490181138849911
ACSL5	0.815854500025252	0.714647084639722	0.931394781449384	0.00259794544213769
CISD1	1.46332298448452	1.09207743683412	1.960771356222	0.0107748235968453
SLC1A5	1.29666782821477	1.0135278424047	1.65890603729054	0.0387468203553318
SLC3A2	1.41733649318539	1.10633210718217	1.8157682687449	0.00578997883344256
TFRC	1.26814997761446	1.06404077287736	1.51141235065145	0.00797199244668237
TXNRD1	1.2602322171521	1.06870826368219	1.48607931193128	0.00595872974260948
VDAC2	1.71354494057515	1.24158109749679	2.3649170153207	0.00105162070554417
CHMP6	1.54319332897524	1.07584612469983	2.21355600575139	0.0184151839015811
CALR	1.69456283835546	1.17147276033547	2.45122491137823	0.00510695912150875
IFNB1	0.374857782637569	0.145206930210644	0.967711093403822	0.0425812510910763
IFNG	0.786706806908907	0.639151532729107	0.968326865139695	0.0235948450087095
IL10	1.30966814230597	1.01197669891645	1.69493096511779	0.0403201707136795
IL1R1	1.22562210142045	1.02010010144181	1.47255110882465	0.0298203264613192
