# Supplementary material for: CHMP6 as a novel prognostic biomarker in bladder cancer: insights from a comprehensive cell death-related gene risk model
Source: Front Oncol. 2025 Jun 24;15:1564826. doi: 10.3389/fonc.2025.1564826 (PMC12234533; doi:10.3389/fonc.2025.1564826)
Supplement: Supplementary Table S1 — Three kinds of cell death related genes. [file DataSheet2.zip › SupplementTable 4.csv]

	OS	OS.time	LIPT1	ACSL5	CHMP6	riskScore	Group
TCGA-FD-A3SS-01A	1	391	1.53	2.461	3.065	1.3868762536716	High Risk
TCGA-E7-A97P-01A	1	437	1.864	4.008	3.916	1.2429844988962	High Risk
TCGA-GC-A3WC-01A	0	540	2.243	3.567	3.216	0.699330327620793	Low Risk
TCGA-DK-A1A3-01A	1	665	2.01	2.518	3.258	1.05278994188046	Low Risk
TCGA-XF-AAMJ-01A	1	1670	1.929	4.622	3.602	0.885567650630284	Low Risk
TCGA-ZF-A9RL-01A	0	2703	2.196	5.29	3.402	0.568328523673118	Low Risk
TCGA-DK-A3IL-01A	1	413	1.632	4.124	2.56	0.704304046674723	Low Risk
TCGA-E7-A6MF-01A	0	750	2.602	5.131	3.702	0.504528261373308	Low Risk
TCGA-BT-A20R-01A	1	154	1.51	4.67	3.387	1.07771155972605	Low Risk
TCGA-H4-A2HQ-01A	0	590	2.143	5.047	3.962	0.837051316515267	Low Risk
TCGA-GV-A3QH-01A	1	258	1.978	6.065	4.335	0.946208916558935	Low Risk
TCGA-E7-A4XJ-01A	1	68	1.927	4.836	2.919	0.590719000317063	Low Risk
TCGA-XF-A8HE-01A	0	3817	1.486	4.133	3.035	1.01247114110815	Low Risk
TCGA-FD-A5BT-01A	1	328	1.36	3.102	4.036	2.33260663682407	High Risk
TCGA-G2-AA3C-01A	1	211	1.752	3.692	3.874	1.41002208106737	High Risk
TCGA-BL-A3JM-01A	1	205	1.887	3.964	3.939	1.24722874440582	High Risk
TCGA-XF-AAN3-01A	0	2625	2.1	3.884	3.438	0.824484477129866	Low Risk
TCGA-FD-A3SR-01A	1	602	2.048	3.778	4.002	1.18332092183367	High Risk
TCGA-4Z-AA89-01A	0	1029	2.134	5.138	3.484	0.64163295058301	Low Risk
TCGA-G2-A2EO-01A	1	1804	1.568	4.595	3.613	1.18033082524968	High Risk
TCGA-KQ-A41R-01A	0	1350	1.387	3.833	3.585	1.55389142000192	High Risk
TCGA-BT-A20V-01A	1	154	1.886	3.58	3.858	1.29027906609439	High Risk
TCGA-DK-A2HX-01A	1	1420	1.539	3.791	3.782	1.54932015705206	High Risk
TCGA-YF-AA3M-01A	0	415	1.928	4.158	2.235	0.469148572920755	Low Risk
TCGA-GV-A3QF-01A	1	617	2.273	4.663	3.591	0.671239953315337	Low Risk
TCGA-XF-A9T3-01A	0	68	1.585	4.385	4.205	1.66518100757922	High Risk
TCGA-BT-A20T-01A	1	453	1.673	4.91	3.884	1.18206379208861	High Risk
TCGA-XF-AAN0-01A	1	1718	1.733	4.11	3.517	1.08855926067591	Low Risk
TCGA-E7-A7DV-01A	0	37	1.905	4.307	3.881	1.11413897105576	Low Risk
TCGA-GV-A40E-01A	1	261	2.351	4.008	3.833	0.819415375050205	Low Risk
TCGA-GC-A3OO-01A	0	481	1.923	5.314	3.287	0.655535221271901	Low Risk
TCGA-XF-A9ST-01A	1	128	1.85	1.396	4.205	2.46294296522871	High Risk
TCGA-GV-A3JX-01A	0	581	1.875	4.125	3.733	1.09237063265523	Low Risk
TCGA-FJ-A3ZF-01A	0	524	2.325	6.035	3.586	0.489798050271343	Low Risk
TCGA-YC-A89H-01A	0	573	1.696	4.953	3.727	1.05916355555871	Low Risk
TCGA-CF-A9FM-01A	0	398	2.558	4.949	3.698	0.539864728496221	Low Risk
TCGA-DK-A1AD-01A	0	3420	2.317	4.025	2.981	0.532346114827993	Low Risk
TCGA-G2-A2EK-01A	0	485	2	4.802	3.239	0.666976384590589	Low Risk
TCGA-E5-A2PC-01A	0	1326	1.973	4.059	3.706	1.01220673486175	Low Risk
TCGA-C4-A0F1-01A	0	89	1.142	0.992	3.501	3.15209080025835	High Risk
TCGA-FD-A43N-01A	0	699	1.683	4.25	3.325	0.993001117414799	Low Risk
TCGA-BL-A13J-01A	1	81	1.814	4.734	2.27	0.465107196692016	Low Risk
TCGA-DK-A1AE-01A	0	491	2.372	2.939	3.794	0.976746816633235	Low Risk
TCGA-FD-A3SO-01A	1	168	2.17	4.212	3.315	0.685739321084802	Low Risk
TCGA-DK-A3IK-01A	1	146	1.642	3.999	2.986	0.899076423257562	Low Risk
TCGA-BT-A20X-01A	1	251	1.472	2.534	3.875	2.19997990945742	High Risk
TCGA-ZF-AA52-01A	1	1077	1.757	3.937	3.823	1.30201566564399	High Risk
TCGA-SY-A9G0-01A	1	1008	1.831	4.517	3.313	0.835540173532237	Low Risk
TCGA-GV-A3JW-01A	0	649	1.879	2.406	4.053	1.81747447514808	High Risk
TCGA-FD-A3N6-01A	0	851	1.661	3.128	3.467	1.36133448027228	High Risk
TCGA-CU-A5W6-01A	1	56	2.163	3.412	4.054	1.1982030760289	High Risk
TCGA-DK-A2I4-01A	0	3835	1.808	5.09	3.656	0.910978884976712	Low Risk
TCGA-DK-AA6M-01A	0	1582	1.808	2.993	3.306	1.14693795204251	Low Risk
TCGA-4Z-AA7Y-01A	0	1522	1.878	5.429	3.407	0.706938258915507	Low Risk
TCGA-DK-A3WY-01A	0	4967	2.047	3.881	4.084	1.21203959892294	High Risk
TCGA-E7-A3X6-01A	1	904	2.273	4.459	3.652	0.722106744543461	Low Risk
TCGA-2F-A9KP-01A	1	364	2.53	4.612	3.274	0.470511418693826	Low Risk
TCGA-DK-A3IQ-01A	1	539	1.383	4.194	4.13	1.93949884920117	High Risk
TCGA-CF-A5U8-01A	0	399	2.226	5.235	3.929	0.743566466683214	Low Risk
TCGA-CU-A3QU-01A	0	158	2.023	5.878	3.917	0.759391035061907	Low Risk
TCGA-FD-A6TI-01A	1	294	1.59	3.892	4.068	1.70081772915211	High Risk
TCGA-GU-A42P-01A	1	332	1.974	4.472	4.251	1.24562883137694	High Risk
TCGA-FD-A3B3-01A	1	974	1.725	2.817	3.109	1.13951222189056	Low Risk
TCGA-YF-AA3L-01A	0	364	1.551	4.737	4.702	2.07666029557596	High Risk
TCGA-DK-AA76-01A	0	366	2.217	4.748	3.773	0.759018007350617	Low Risk
TCGA-ZF-A9R2-01A	0	642	1.913	3.658	3.477	1.01584358773511	Low Risk
TCGA-GU-AATQ-01A	1	213	2.123	3.276	4.118	1.31330127169337	High Risk
TCGA-FD-A5C1-01A	0	1792	1.848	3.475	4.274	1.69286788189571	High Risk
TCGA-DK-A2I1-01A	0	546	1.66	5.486	3.578	0.904556869621733	Low Risk
TCGA-UY-A9PB-01A	0	899	2.282	3.448	3.588	0.847371782816579	Low Risk
TCGA-DK-A3X1-01A	0	2009	1.693	4.524	2.378	0.563455467465304	Low Risk
TCGA-DK-A1AC-01A	0	3981	2.045	6.331	2.969	0.411819336425216	Low Risk
TCGA-FD-A62N-01A	0	82	1.698	3.271	3.858	1.5841670150183	High Risk
TCGA-DK-AA75-01A	1	340	2.152	5.443	3.783	0.698494068589253	Low Risk
TCGA-BL-A5ZZ-01A	0	377	1.48	2.624	3.763	2.02338301710814	High Risk
TCGA-4Z-AA86-01A	1	311	1.881	3.062	3.418	1.1356679975184	Low Risk
TCGA-XF-AAN2-01A	1	1869	2.231	4.831	3.758	0.732768277052529	Low Risk
TCGA-BT-A2LD-01A	1	623	1.391	1.582	3.946	2.93716387520919	High Risk
TCGA-ZF-A9R1-01A	0	773	1.97	3.809	4.045	1.27727272866146	High Risk
TCGA-ZF-A9R9-01A	1	864	1.393	5.033	3.232	1.00963823166177	Low Risk
TCGA-DK-A6AV-01A	0	1952	1.304	5.515	4.183	1.62990700796022	High Risk
TCGA-XF-AAMY-01A	0	3011	1.799	3.795	3.362	1.01451230962475	Low Risk
TCGA-GU-A763-01A	0	997	2.005	5.339	3.816	0.81208534292565	Low Risk
TCGA-FD-A3NA-01A	0	1845	2.03	5.386	3.913	0.83116011815644	Low Risk
TCGA-CF-A47T-01A	1	385	1.88	4.802	3.235	0.729529643115282	Low Risk
TCGA-GC-A3BM-01A	1	651	2.313	5.107	3.692	0.628976994167579	Low Risk
TCGA-GD-A3OP-01A	0	64	2.143	5.295	3.875	0.760701883398678	Low Risk
TCGA-SY-A9G5-01A	0	1186	2.113	4.214	3.922	0.989387819554777	Low Risk
TCGA-KQ-A41S-01A	0	35	1.367	4.922	3.391	1.14596853416594	Low Risk
TCGA-4Z-AA7M-01A	0	495	2.04	3.821	3.47	0.889106630439973	Low Risk
TCGA-FD-A3SJ-01A	1	739	2.31	4.673	3.106	0.502927972365221	Low Risk
TCGA-S5-A6DX-01A	1	56	1.533	5.452	4.245	1.43180615741671	High Risk
TCGA-UY-A8OD-01A	0	3432	1.702	4.713	3.546	1.00417023387945	Low Risk
TCGA-DK-A3IV-01A	1	294	1.969	5.842	3.593	0.67072119340246	Low Risk
TCGA-CF-A5UA-01A	0	365	2.055	4.869	4.217	1.06254724848038	Low Risk
TCGA-GD-A2C5-01A	0	812	1.759	5.016	3.232	0.765713532885493	Low Risk
TCGA-ZF-AA56-01A	1	259	1.971	4.699	3.944	1.01334345927209	Low Risk
TCGA-XF-AAMT-01A	1	90	1.466	3.895	3.986	1.78900793425149	High Risk
TCGA-FD-A6TD-01A	1	386	1.921	3.76	3.716	1.12373710950577	Low Risk
TCGA-FD-A62O-01A	1	216	2.155	5.129	3.435	0.616241269540817	Low Risk
TCGA-BT-A2LB-01A	1	492	1.974	5.592	3.705	0.745377038693352	Low Risk
TCGA-FD-A3N5-01A	1	685	1.308	2.571	3.167	1.69777639535976	High Risk
TCGA-G2-A3VY-01A	0	536	2.241	3.147	3.859	1.07245392102431	Low Risk
TCGA-DK-A1AA-01A	0	578	1.85	5.048	3.627	0.875938192361999	Low Risk
TCGA-XF-A9SY-01A	0	640	2.034	3.883	3.684	0.988803877899761	Low Risk
TCGA-DK-AA6Q-01A	1	413	1.747	3.313	3.116	1.0190987352812	Low Risk
TCGA-G2-A2EL-01A	1	819	1.7	1.176	3.603	2.09400024175952	High Risk
TCGA-E7-A6ME-01A	0	731	2.44	4.796	3.954	0.698102164287487	Low Risk
TCGA-HQ-A2OF-01A	0	1947	2.174	4.018	3.106	0.635650330806978	Low Risk
TCGA-BT-A20N-01A	1	795	1.665	5.807	2.847	0.572700377165949	Low Risk
TCGA-FD-A3SP-01A	0	783	1.822	3.364	4.06	1.57516216193403	High Risk
TCGA-BT-A20P-01A	1	544	1.918	4.631	4.54	1.46937567908002	High Risk
TCGA-GV-A40G-01A	0	580	2.368	3.15	3.187	0.679906722274717	Low Risk
TCGA-CF-A47S-01A	0	333	2.172	4.785	3.788	0.786096138429324	Low Risk
TCGA-XF-A9T2-01A	1	575	1.798	4.944	3.866	1.05687205739274	Low Risk
TCGA-ZF-AA4X-01A	0	2044	1.76	4.763	3.739	1.05410269494642	Low Risk
TCGA-XF-AAMQ-01A	0	2177	2.167	5.518	3.89	0.72021815629498	Low Risk
TCGA-DK-AA6W-01A	1	415	2.869	1.473	3.686	0.843840947971676	Low Risk
TCGA-KQ-A41O-01A	0	1538	2.246	1.987	3.256	0.975725971492317	Low Risk
TCGA-S5-AA26-01A	0	503	1.722	4.981	3.09	0.7353958170369	Low Risk
TCGA-DK-A1A5-01A	1	65	2.272	5.042	3.824	0.705352006538953	Low Risk
TCGA-XF-A9SP-01A	1	454	1.854	3.892	4.076	1.39579359444526	High Risk
TCGA-FD-A3SL-01A	1	712	1.663	4.719	3.257	0.88587915354412	Low Risk
TCGA-FD-A6TB-01A	0	572	2.151	3.089	3.974	1.2356271314248	High Risk
TCGA-FD-A6TA-01A	0	1912	2.018	4.787	3.279	0.674033936540985	Low Risk
TCGA-XF-A8HB-01A	0	1370	1.923	4.883	3.417	0.765384481644344	Low Risk
TCGA-UY-A8OB-01A	0	2109	1.61	3.12	3.697	1.60255313556677	High Risk
TCGA-GU-A767-01A	1	144	2.252	4.076	3.931	0.91873948783472	Low Risk
TCGA-FD-A43U-01A	0	636	1.967	3.233	3.644	1.15935781630428	Low Risk
TCGA-ZF-AA5H-01A	0	897	1.464	4.413	3.768	1.4392015259036	High Risk
TCGA-5N-A9KI-01A	1	76	1.864	4.294	3.445	0.913688278774705	Low Risk
TCGA-XF-A8HF-01A	1	2954	1.691	3.898	3.913	1.44786747322656	High Risk
TCGA-UY-A78L-01A	0	1127	1.427	2.837	3.987	2.27575147602076	High Risk
TCGA-FD-A5C0-01A	1	550	1.638	4.269	4.391	1.80678868189692	High Risk
TCGA-UY-A9PE-01A	0	189	1.571	4.43	3.094	0.922919995738311	Low Risk
TCGA-K4-A6FZ-01A	0	55	1.983	5.334	3.592	0.733688109545851	Low Risk
TCGA-XF-A8HD-01A	0	2964	2.16	4.816	3.654	0.734142920380745	Low Risk
TCGA-LC-A66R-01A	0	466	1.603	2.918	3.527	1.5319327287091	High Risk
TCGA-GU-A762-01A	1	232	1.749	3.989	4.057	1.46868150848523	High Risk
TCGA-XF-A9T5-01A	0	2027	1.841	3.427	3.326	1.03691551388606	Low Risk
TCGA-4Z-AA7O-01A	0	512	1.805	5.088	3.367	0.783084473904009	Low Risk
TCGA-DK-A6B5-01A	0	1542	2.401	4.559	4.178	0.849493276383468	Low Risk
TCGA-C4-A0F0-01A	0	59	1.626	2.052	3.396	1.66741318637682	High Risk
TCGA-G2-A3IB-01A	1	220	1.127	1.409	3.32	2.66505063068772	High Risk
TCGA-G2-AA3F-01A	0	893	2.71	6.138	3.637	0.367323423187527	Low Risk
TCGA-ZF-AA53-01A	0	1761	1.056	4.073	3.777	2.11383117206494	High Risk
TCGA-LT-A8JT-01A	0	641	2.127	5.611	3.419	0.567207950478564	Low Risk
TCGA-XF-A8HI-01A	1	544	2.015	4.528	3.578	0.834099519337194	Low Risk
TCGA-FJ-A3ZE-01A	1	324	2.371	3.683	3.435	0.69634770428059	Low Risk
TCGA-4Z-AA82-01A	1	1556	1.606	4.034	3.588	1.26480472941366	High Risk
TCGA-DK-AA6X-01A	0	467	2.578	4.422	3.912	0.661680408990139	Low Risk
TCGA-XF-A9SJ-01A	1	98	1.645	4.621	4.119	1.4496464034852	High Risk
TCGA-CF-A7I0-01A	0	368	1.262	5.25	3.638	1.32704631807596	High Risk
TCGA-GD-A3OQ-01A	0	95	1.869	4.846	3.761	0.965171091086046	Low Risk
TCGA-CU-A0YO-01A	1	149	1.847	5.135	3.161	0.673188950509553	Low Risk
TCGA-DK-AA71-01A	0	415	1.871	2.596	3.85	1.58035430292811	High Risk
TCGA-CF-A9FL-01A	1	565	1.928	1.811	2.285	0.76819973454784	Low Risk
TCGA-ZF-AA5N-01A	1	168	1.441	5.07	4.028	1.47641045865013	High Risk
TCGA-UY-A9PF-01A	0	117	1.769	5.323	2.712	0.541909560557324	Low Risk
TCGA-UY-A78P-01A	0	2380	1.707	4.033	3.47	1.09966352341557	Low Risk
TCGA-CF-A1HR-01A	0	389	1.953	5.216	3.84	0.877089762831158	Low Risk
TCGA-DK-A3IN-01A	1	250	2.102	3.949	3.602	0.886857081534263	Low Risk
TCGA-XF-AAMG-01A	0	3364	1.894	5.46	3.534	0.742636668042488	Low Risk
TCGA-GD-A76B-01A	1	224	2.122	4.26	3.715	0.871988620610547	Low Risk
TCGA-ZF-AA4U-01A	1	262	2.152	4.968	3.752	0.755078829079984	Low Risk
TCGA-ZF-AA4V-01A	0	1806	1.46	3.907	3.515	1.39504876363276	High Risk
TCGA-DK-AA6R-01A	0	5041	1.943	2.928	3.171	0.975156296703652	Low Risk
TCGA-FT-A61P-01A	0	337	1.918	4.73	4.162	1.17794630748676	Low Risk
TCGA-2F-A9KQ-01A	0	2886	1.345	6.214	3.429	0.919911491234278	Low Risk
TCGA-K4-A54R-01A	0	842	1.811	4.638	3.605	0.967672629184258	Low Risk
TCGA-BT-A20W-01A	1	254	2.261	5.398	3.123	0.45617561998464	Low Risk
TCGA-ZF-A9R3-01A	1	949	1.961	5.745	4.16	0.930603625426595	Low Risk
TCGA-BT-A42F-01A	0	864	1.933	2.835	3.192	1.01223776406397	Low Risk
TCGA-K4-A83P-01A	0	495	1.59	3.885	3.252	1.10269657755807	Low Risk
TCGA-4Z-AA80-01A	1	19	3.55	5.485	3.54	0.208913339739555	Low Risk
TCGA-XF-A9SX-01A	1	719	2.028	3.064	4.122	1.47619637349458	High Risk
TCGA-KQ-A41N-01A	0	1604	1.444	4.418	3.102	1.02384449452692	Low Risk
TCGA-FD-A3SM-01A	1	547	1.904	1.272	3.236	1.44548938521343	High Risk
TCGA-DK-A3WX-01A	1	321	1.891	3.45	4.102	1.50210845287496	High Risk
TCGA-DK-A3WW-01A	0	633	1.586	4.268	3.488	1.16232998387669	Low Risk
TCGA-XF-A9SK-01A	1	486	2.07	4.436	4.401	1.26274825683367	High Risk
TCGA-FD-A3B7-01A	1	122	1.452	3.039	3.318	1.50172754084177	High Risk
TCGA-CF-A3MG-01A	0	369	1.813	5.765	3.77	0.843253930517973	Low Risk
TCGA-CU-A0YR-01A	1	460	1.308	6.094	2.874	0.721071354409457	Low Risk
TCGA-UY-A78M-01A	1	690	1.562	3.471	3.568	1.4474682866319	High Risk
TCGA-FD-A3SN-01A	0	887	2.277	5.33	3.372	0.521556153072491	Low Risk
TCGA-ZF-A9RN-01A	1	615	2.342	2.124	4.64	1.84435829005645	High Risk
TCGA-4Z-AA81-01A	1	1270	1.648	5.443	3.45	0.860036418482721	Low Risk
TCGA-E7-A8O8-01A	0	13	1.469	4.824	2.738	0.763241101787329	Low Risk
TCGA-GC-A3RB-01A	0	582	2.357	5.224	3.7	0.596721481147112	Low Risk
TCGA-BT-A20O-01A	1	370	2.005	4.259	3.834	1.01623208130388	Low Risk
TCGA-G2-A2ES-01A	1	1004	1.814	4.043	2.926	0.756808315503929	Low Risk
TCGA-DK-AA6P-01A	0	457	2.107	5.407	2.68	0.404580548672127	Low Risk
TCGA-FD-A43P-01A	0	832	3.016	4.028	3.72	0.46211704184879	Low Risk
TCGA-E7-A678-01A	0	798	2.421	5.272	3.856	0.611597832033105	Low Risk
TCGA-2F-A9KT-01A	0	2352	1.738	5.024	4.149	1.26626985970794	High Risk
TCGA-CF-A9FF-01A	0	361	1.543	4.694	3.03	0.864703606356529	Low Risk
TCGA-UY-A9PA-01A	0	1072	1.837	5.867	3.37	0.655586649820114	Low Risk
TCGA-ZF-AA58-01A	0	1649	1.684	3.212	3.492	1.33308839983124	High Risk
TCGA-2F-A9KW-01A	1	254	1.893	3.748	3.411	0.978205061545042	Low Risk
TCGA-4Z-AA87-01A	0	1454	1.877	5.794	3.045	0.54255909430828	Low Risk
TCGA-GU-A42Q-01A	1	344	1.661	1.576	3.562	1.94946620478967	High Risk
TCGA-HQ-A5ND-01A	1	274	1.845	4.48	4.174	1.31743497960007	High Risk
TCGA-UY-A78K-01A	1	536	2.198	6.121	4.058	0.68231958072789	Low Risk
TCGA-UY-A9PH-01A	0	1561	1.616	5.68	3.456	0.843482175100529	Low Risk
TCGA-BT-A3PH-01A	1	142	1.605	6.388	3.324	0.68876700692163	Low Risk
TCGA-ZF-AA4R-01A	1	1036	1.728	3.5	4.017	1.61012065109064	High Risk
TCGA-ZF-AA5P-01A	0	372	2.018	4.054	3.545	0.898466546822741	Low Risk
TCGA-DK-A3X2-01A	1	547	1.541	2.422	3.199	1.48852274740004	High Risk
TCGA-YC-A8S6-01A	0	293	1.965	4.475	3.503	0.841485971326435	Low Risk
TCGA-FD-A3B5-01A	1	272	1.29	3.088	3.409	1.76695426094462	High Risk
TCGA-GC-A3RC-01A	0	484	1.375	3.092	3.421	1.66503677241795	High Risk
TCGA-BT-A0S7-01A	1	200	1.329	1.754	3.463	2.3010064006682	High Risk
TCGA-GU-AATP-01A	0	1003	1.678	4.04	3.299	1.02499551240428	Low Risk
TCGA-CF-A1HS-01A	0	382	1.658	1.564	2.679	1.22360027016973	High Risk
TCGA-CF-A3MH-01A	0	398	1.695	5.07	3.255	0.805349407880049	Low Risk
TCGA-GC-A4ZW-01A	0	15	1.973	1.986	3.91	1.70378032463436	High Risk
TCGA-ZF-A9RD-01A	1	408	1.493	3.449	3.192	1.25437568470662	High Risk
TCGA-GU-A766-01A	0	480	1.95	3.951	3.946	1.19608622046889	High Risk
TCGA-G2-A2EF-01A	0	1884	2.058	3.713	3.73	1.02909758584227	Low Risk
TCGA-FD-A5BY-01A	0	251	2.478	3.957	3.886	0.772656645469775	Low Risk
TCGA-CF-A8HX-01A	0	345	1.557	3.887	2.576	0.788554163389402	Low Risk
TCGA-GV-A6ZA-01A	0	691	1.986	4.402	3.78	0.973790140250737	Low Risk
TCGA-FD-A3B4-01A	1	510	1.891	3.596	3.99	1.37462397784403	High Risk
TCGA-4Z-AA7N-01A	1	1367	2.117	4.408	3.229	0.656062887880326	Low Risk
TCGA-GC-A3RD-01A	0	428	1.705	4.996	3.579	0.96386822336763	Low Risk
TCGA-HQ-A2OE-01A	0	1174	2.472	4.716	3.472	0.535390589106391	Low Risk
TCGA-FD-A5BZ-01A	1	835	1.996	3.691	4.309	1.47542750891048	High Risk
TCGA-BT-A3PJ-01A	0	789	1.828	3.457	3.313	1.03386483128072	Low Risk
TCGA-DK-AA6L-01A	1	1163	2.525	4.236	3.555	0.591160303103392	Low Risk
TCGA-CU-A72E-01A	1	413	1.764	3.915	3.345	1.00830199514057	Low Risk
TCGA-FD-A6TH-01A	1	131	1.707	3.948	3.588	1.19096749662829	High Risk
TCGA-GD-A3OS-01A	0	638	2.397	2.734	3.217	0.733952248180414	Low Risk
TCGA-DK-A3IS-01A	0	1529	1.936	3.892	3.739	1.09549367166723	Low Risk
TCGA-K4-A3WS-01A	0	761	2.275	4.763	3.786	0.728954639386024	Low Risk
TCGA-FD-A6TF-01A	1	69	1.451	2.723	4.055	2.36988694269361	High Risk
TCGA-4Z-AA7R-01A	1	522	1.606	4.797	3.139	0.855600816232215	Low Risk
TCGA-DK-A6B1-01A	0	2049	1.682	5.641	4.539	1.43914627818684	High Risk
TCGA-E5-A4TZ-01A	1	467	1.962	2.804	3.065	0.930981134826414	Low Risk
TCGA-DK-A6AW-01A	0	1621	1.551	1.511	3.536	2.11859130911349	High Risk
TCGA-FD-A62S-01A	1	406	1.727	3.405	3.76	1.43194523070095	High Risk
TCGA-DK-A3IU-01A	1	706	1.684	4.3	3.52	1.08998527185166	Low Risk
TCGA-ZF-AA4W-01A	0	1830	1.822	2.948	3.966	1.62736505284088	High Risk
TCGA-GC-A3YS-01A	0	758	2.391	2.525	3.046	0.7016746338988	Low Risk
TCGA-4Z-AA7Q-01A	1	510	2.029	3.396	3.289	0.885959868569285	Low Risk
TCGA-LT-A5Z6-01A	0	474	1.345	4.961	3.644	1.32328258925731	High Risk
TCGA-GC-A3I6-01A	1	630	1.947	4.436	3.192	0.728505680952401	Low Risk
TCGA-E7-A5KF-01A	0	20	2.645	5.214	3.823	0.512195068516706	Low Risk
TCGA-DK-A3IM-01A	1	248	1.458	0.796	3.172	2.15990267955516	High Risk
TCGA-FJ-A3Z9-01A	1	385	1.883	5.67	3.625	0.75397727426958	Low Risk
TCGA-CF-A47X-01A	0	384	1.849	4.892	3.506	0.847763432873278	Low Risk
TCGA-BT-A2LA-01A	0	522	2.161	0.978	3.137	1.19432914533308	High Risk
TCGA-K4-A4AC-01A	1	278	1.627	2.499	3.957	2.05555846820883	High Risk
TCGA-XF-AAMX-01A	1	206	2.183	5.204	5.038	1.39597773579058	High Risk
TCGA-ZF-A9R5-01A	0	1090	2.688	5.492	3.542	0.403773699664207	Low Risk
TCGA-XF-A8HC-01A	1	200	1.451	4.721	3.835	1.41695229422505	High Risk
TCGA-ZF-A9RF-01A	0	1949	2.222	2.384	4.255	1.56379078135376	High Risk
TCGA-H4-A2HO-01A	0	46	1.839	4.719	3.395	0.83338657271559	Low Risk
TCGA-BT-A42E-01A	0	1108	1.859	2.306	2.951	1.04655667579075	Low Risk
TCGA-FD-A5BU-01A	0	588	1.722	2.01	3.483	1.63648620464883	High Risk
TCGA-XF-A9T6-01A	0	64	1.911	4.029	3.47	0.94155673177206	Low Risk
TCGA-ZF-AA4T-01A	1	599	2.412	4.444	3.62	0.640211099306241	Low Risk
TCGA-CF-A47W-01A	0	368	1.678	4.278	3.599	1.14707442690728	Low Risk
TCGA-K4-A5RJ-01A	0	539	2.137	5.731	3.475	0.566264838294188	Low Risk
TCGA-XF-A9SW-01A	1	362	2.085	4.263	3.553	0.822352210845681	Low Risk
TCGA-XF-AAMR-01A	0	2790	1.856	4.424	3.647	0.997636424494644	Low Risk
TCGA-DK-AA6S-01A	0	5050	2.185	2.04	3.223	0.993981914826919	Low Risk
TCGA-FD-A62P-01A	1	191	1.935	4.205	3.563	0.937995538739762	Low Risk
TCGA-FD-A6TC-01A	0	187	1.878	4.069	3.135	0.801387106613558	Low Risk
TCGA-XF-AAN1-01A	1	941	2.009	4.563	3.749	0.911497553423121	Low Risk
TCGA-GV-A3JV-01A	1	434	1.604	3.274	4.122	1.95816101662378	High Risk
TCGA-FD-A43S-01A	0	455	1.993	4.767	4.295	1.18520616068189	High Risk
TCGA-PQ-A6FN-01A	0	507	1.756	3.579	3.537	1.20136930741519	High Risk
TCGA-K4-A5RI-01A	1	356	2.241	3.865	4.37	1.22077458996849	High Risk
TCGA-ZF-A9R7-01A	0	665	2.44	4.347	3.335	0.548848952157312	Low Risk
TCGA-XF-A9SM-01A	0	1048	2.385	3.578	3.642	0.785480417394802	Low Risk
TCGA-FD-A6TE-01A	0	376	2.339	4.476	3.854	0.76199265339956	Low Risk
TCGA-XF-AAME-01A	1	2828	1.987	3.642	3.557	1.00493798750265	Low Risk
TCGA-BT-A42C-01A	0	873	2.431	4.775	4.178	0.795335131059076	Low Risk
TCGA-CF-A47Y-01A	0	373	1.696	4.045	2.939	0.833709783603903	Low Risk
TCGA-E7-A519-01A	0	508	1.576	4.483	3.488	1.12225612462653	Low Risk
TCGA-FD-A43Y-01A	1	474	1.566	2.474	3.647	1.83493734112178	High Risk
TCGA-XF-A9SL-01A	1	2020	1.979	3.094	3.853	1.32004480775864	High Risk
TCGA-CF-A3MF-01A	0	383	0.779	4.236	1.647	0.813142029922256	Low Risk
TCGA-FD-A3B8-01A	0	384	1.718	4.028	3.832	1.32372354551826	High Risk
TCGA-DK-A1A7-01A	0	560	1.561	2.413	2.312	0.915493776631363	Low Risk
TCGA-DK-A1A6-01A	0	2020	2.786	5.534	3.726	0.409765841294941	Low Risk
TCGA-DK-A6B2-01A	0	477	1.85	5.987	3.697	0.754422943490479	Low Risk
TCGA-DK-AA74-01A	0	1708	1.896	3.242	4.207	1.64926385396574	High Risk
TCGA-ZF-AA4N-01A	1	88	1.534	3.368	3.273	1.28986193228312	High Risk
TCGA-BT-A0YX-01A	1	400	1.538	2.335	3.427	1.71402221071748	High Risk
TCGA-R3-A69X-01A	0	433	2.191	5.357	3.824	0.704886234265878	Low Risk
TCGA-XF-AAMW-01A	1	253	1.525	3.457	3.857	1.74171017265249	High Risk
TCGA-C4-A0EZ-01A	1	273	1.687	1.916	4.071	2.34262690155591	High Risk
TCGA-XF-A9T0-01A	0	799	1.894	5.113	3.02	0.605062751487416	Low Risk
TCGA-UY-A78N-01A	1	2641	2.02	4.569	3.966	1.01342909657124	Low Risk
TCGA-E7-A7DU-01A	0	28	1.513	4.968	3.564	1.11361931254362	Low Risk
TCGA-DK-A3IT-01A	0	648	1.803	5.162	3.387	0.781111041962057	Low Risk
TCGA-MV-A51V-01A	0	410	1.616	4.089	4.104	1.63435488299747	High Risk
TCGA-UY-A78O-01A	0	2312	1.663	3	3.439	1.37363377648919	High Risk
TCGA-FD-A6TK-01A	0	330	1.829	4.202	4.028	1.30394505071288	High Risk
TCGA-4Z-AA83-01A	0	2024	1.957	2.96	2.82	0.795147179629558	Low Risk
TCGA-BL-A0C8-01A	0	1219	1.612	6.627	3.262	0.632078585386183	Low Risk
TCGA-DK-A2I6-01A	0	2656	1.644	4.008	3.271	1.0430345441422	Low Risk
TCGA-XF-AAN4-01A	1	823	2.223	3.293	3.604	0.922046115670568	Low Risk
TCGA-CF-A27C-01A	0	425	2.319	5.307	4.029	0.720033558415177	Low Risk
TCGA-5N-A9KM-01A	1	530	2.515	5.186	3.376	0.448337501404649	Low Risk
TCGA-BT-A20U-01A	1	455	1.788	3.235	3.292	1.10167625504289	Low Risk
TCGA-YC-A9TC-01A	1	20	1.947	0.951	3.367	1.59864552319862	High Risk
TCGA-E7-A6MD-01A	0	129	1.899	5.414	3.808	0.863941792282472	Low Risk
TCGA-K4-A5RH-01A	0	276	1.668	3.543	4.307	1.95063404825522	High Risk
TCGA-XF-AAMH-01A	1	344	1.368	3.231	4.441	2.8038694505116	High Risk
TCGA-DK-A1AB-01A	1	508	1.679	4.546	2.603	0.639250561083277	Low Risk
TCGA-GV-A3QI-01A	0	1110	2.061	5.666	3.935	0.776798891775767	Low Risk
TCGA-FD-A43X-01A	0	110	2.224	4.629	4.31	1.02908251402644	Low Risk
TCGA-XF-A9SU-01A	1	182	1.599	4.677	3.967	1.36942193452233	High Risk
TCGA-BT-A20J-01A	1	579	1.404	3.153	3.292	1.50202757978906	High Risk
TCGA-E7-A4IJ-01A	1	674	2.703	4.541	3.612	0.500545297131099	Low Risk
TCGA-FD-A3B6-01A	1	1005	1.975	3.619	3.533	1.00590582532055	Low Risk
TCGA-XF-A9SV-01A	1	388	1.513	3.652	3.74	1.58875781082239	High Risk
TCGA-K4-AAQO-01A	0	359	1.985	4.138	3.494	0.881884169776903	Low Risk
TCGA-CU-A3YL-01A	0	906	1.807	4.056	4.409	1.6723422328504	High Risk
TCGA-DK-A2I2-01A	1	237	1.886	2.249	3.631	1.48954390939158	High Risk
TCGA-4Z-AA84-01A	0	460	2.02	4.199	3.129	0.698340242877119	Low Risk
TCGA-DK-A1AF-01A	0	536	1.863	5.554	3.676	0.805035137239659	Low Risk
TCGA-DK-AA6T-01A	0	572	1.743	3.45	3.349	1.12623867670056	Low Risk
TCGA-E5-A4U1-01A	0	1181	2.265	3.884	3.653	0.814937687618045	Low Risk
TCGA-BT-A20Q-01A	1	593	1.745	4.467	3.943	1.26071700061927	High Risk
TCGA-ZF-A9R4-01A	0	921	2.349	5.565	3.682	0.555684988509904	Low Risk
TCGA-KQ-A41Q-01A	0	361	2.12	4.708	3.444	0.69151161398004	Low Risk
TCGA-E7-A8O7-01A	0	466	2.352	5.411	3.602	0.547791407712857	Low Risk
TCGA-XF-AAN7-01A	1	565	2.151	2.047	3.705	1.31702023479201	High Risk
TCGA-XF-A8HH-01A	1	57	1.475	4.703	3.589	1.22466680718871	High Risk
TCGA-FD-A5BX-01A	1	173	1.42	3.542	4.21	2.2397084233565	High Risk
TCGA-ZF-A9RE-01A	1	106	1.855	3.499	3.232	0.961896775605774	Low Risk
TCGA-FT-A3EE-01A	1	99	1.49	4.781	3.038	0.888817011533503	Low Risk
TCGA-XF-AAN8-01A	1	118	1.587	3.341	3.505	1.4091267782144	High Risk
TCGA-XF-AAML-01A	1	232	1.97	4.864	4.221	1.13746522531897	Low Risk
TCGA-BT-A3PK-01A	1	303	1.363	2.061	3.575	2.23892119865611	High Risk
TCGA-CF-A3MI-01A	0	370	1.171	4.049	2.181	0.831117507639624	Low Risk
TCGA-E7-A541-01A	1	778	1.97	4.999	4.175	1.08054125859324	Low Risk
TCGA-ZF-AA54-01A	1	590	3.122	2.82	3.077	0.384629201163983	Low Risk
TCGA-XF-AAMZ-01A	1	1348	1.73	4.993	4.006	1.18787868111168	High Risk
TCGA-CF-A8HY-01A	0	345	1.439	3.902	3.711	1.57523953188828	High Risk
TCGA-DK-A6B6-01A	0	1115	2.34	5.331	3.493	0.530012688488934	Low Risk
TCGA-DK-A6B0-01A	0	2330	2.153	4.583	4.151	1.00742843048415	Low Risk
TCGA-E7-A97Q-01A	1	246	1.262	5.524	2.944	0.868273517126097	Low Risk
TCGA-K4-A3WV-01A	0	646	2.63	1.28	3.836	1.14027956805344	Low Risk
TCGA-E7-A85H-01A	0	394	1.673	5.386	3.047	0.688473574685566	Low Risk
TCGA-XF-A8HG-01A	1	467	1.498	5.508	3.532	0.994721838390603	Low Risk
TCGA-XF-A9T4-01A	1	495	1.598	4.7	3.963	1.36131469764737	High Risk
TCGA-GD-A6C6-01A	0	67	1.542	5.565	4.933	2.00599570576502	High Risk
TCGA-G2-A2EJ-01A	0	1460	1.875	3.364	3.092	0.903120253240374	Low Risk
TCGA-UY-A9PD-01A	0	542	2.133	2.593	3.535	1.09422201135198	Low Risk
TCGA-E7-A677-01A	0	820	2.577	5.297	4.045	0.597342357179155	Low Risk
TCGA-FD-A3SQ-01A	1	1423	2.268	4.716	3.848	0.764589240914554	Low Risk
TCGA-DK-AA77-01A	0	618	1.634	5.441	3.916	1.11471184047777	Low Risk
TCGA-K4-A6MB-01A	0	469	1.797	3.409	3.613	1.25405844409145	High Risk
TCGA-ZF-AA51-01A	0	1714	1.648	4.771	3.092	0.812251219940018	Low Risk
TCGA-E7-A7PW-01A	0	416	1.768	4.418	3.529	1.00326716385204	Low Risk
TCGA-KQ-A41P-01A	0	1094	1.809	3.911	3.483	1.04934810501932	Low Risk
TCGA-G2-A3IE-01A	1	612	1.929	5.383	2.555	0.435789656849646	Low Risk
TCGA-E7-A5KE-01A	0	17	2.543	5.155	3.65	0.510950583236203	Low Risk
TCGA-FD-A6TG-01A	1	93	1.789	4.998	3.351	0.800183886669033	Low Risk
TCGA-2F-A9KO-01A	1	734	2.078	4.77	3.467	0.714035217736792	Low Risk
TCGA-CF-A47V-01A	0	379	1.835	4.755	3.404	0.833969123510988	Low Risk
TCGA-G2-AA3B-01A	0	2008	2.208	4.568	2.569	0.417059262066276	Low Risk
TCGA-PQ-A6FI-01A	0	372	1.911	2.912	3.639	1.28638199431494	High Risk
TCGA-C4-A0F7-01A	1	62	0.878	1.578	2.483	1.995986739587	High Risk
TCGA-FD-A5BS-01A	0	1639	1.486	3.056	3.188	1.36066497403747	High Risk
TCGA-ZF-A9RM-01A	0	1455	2.064	5.526	3.18	0.532973026850632	Low Risk
TCGA-CU-A3KJ-01A	0	562	1.202	3.182	3.825	2.31523137087222	High Risk
TCGA-XF-A9T8-01A	1	418	1.49	4.374	3.974	1.58677911640027	High Risk
TCGA-FD-A5BR-01A	0	813	2.09	4.965	3.821	0.821882572147056	Low Risk
TCGA-4Z-AA7S-01A	1	1064	1.634	5.214	3.641	1.00722837017376	Low Risk
TCGA-XF-A9SH-01A	1	1971	1.714	4.807	3.423	0.914634686343085	Low Risk
TCGA-DK-A1AG-01A	0	475	2.438	4.99	3.594	0.555316146089258	Low Risk
TCGA-2F-A9KR-01A	1	3183	2.128	3.871	3.574	0.869905580916486	Low Risk
TCGA-DK-AA6U-01A	0	578	2.202	4.311	4.133	1.01450280377716	Low Risk
TCGA-C4-A0F6-01A	0	700	1.938	4.833	3.536	0.81423102360353	Low Risk
TCGA-CU-A0YN-01A	1	393	1.125	3.155	3.065	1.64684184328343	High Risk
TCGA-FJ-A871-01A	1	272	1.975	2.031	4.035	1.80213512823061	High Risk
TCGA-G2-A2EC-01A	1	696	1.757	4.777	3.53	0.942567553881687	Low Risk
TCGA-FD-A5BV-01A	1	163	1.598	5.379	3.951	1.18187132995365	High Risk
TCGA-E7-A7XN-01A	0	428	1.727	4.649	3.394	0.920149460017727	Low Risk
TCGA-GU-A764-01A	0	610	1.745	3.123	3.391	1.22718763979099	High Risk
TCGA-FJ-A3Z7-01A	0	945	1.124	4.504	2.284	0.831437634997634	Low Risk
TCGA-XF-A9SZ-01A	1	859	1.794	5.362	4.226	1.18185912141875	High Risk
TCGA-GU-AATO-01A	1	324	1.344	4.001	4.098	2.04126374837947	High Risk
TCGA-ZF-A9RC-01A	0	2868	2.031	4.514	3.638	0.853089809183735	Low Risk
TCGA-ZF-A9R0-01A	1	680	1.082	4.782	3.07	1.23494442325441	High Risk
TCGA-BL-A13I-01A	1	223	2.216	3.71	4.019	1.06439935626118	Low Risk
TCGA-4Z-AA7W-01A	0	840	2.109	4.083	3.855	0.982880508581209	Low Risk
TCGA-HQ-A5NE-01A	1	370	1.834	4.92	4.477	1.43057234833819	High Risk
TCGA-E7-A3Y1-01A	0	163	2.383	4.286	3.099	0.511735212733075	Low Risk
TCGA-XF-AAN5-01A	0	2293	1.835	4.262	3.147	0.802123906578057	Low Risk
TCGA-G2-AA3D-01A	0	2139	1.846	4.876	2.667	0.545160688736859	Low Risk
TCGA-GU-A42R-01A	1	577	2.069	3.002	3.69	1.15059306948074	Low Risk
TCGA-XF-A9SI-01A	0	2423	2.221	4.217	3.646	0.785913124933859	Low Risk
TCGA-GV-A3JZ-01A	0	603	1.827	3.615	3.737	1.25678882750586	High Risk
