# Supplementary material for: CHMP6 as a novel prognostic biomarker in bladder cancer: insights from a comprehensive cell death-related gene risk model
Source: Front Oncol. 2025 Jun 24;15:1564826. doi: 10.3389/fonc.2025.1564826 (PMC12234533; doi:10.3389/fonc.2025.1564826)
Supplement: Supplementary Table S1 — Three kinds of cell death related genes. [file DataSheet2.zip › SupplementTable 5.csv]

Supplement Table 5: Baseline characteristics of different group patient
	level	Overall	High	Low	p
n		400	152	248
OS.time (mean (SD))		812.93 (826.59)	649.31 (668.64)	913.21 (896.56)	0.002
age (mean (SD))		67.85 (10.44)	69.22 (9.41)	67.01 (10.95)	0.04
OS (mean (SD))		0.44 (0.50)	0.60 (0.49)	0.35 (0.48)	<0.001
Treatment (%)		111 (27.8)	49 (32.2)	62 (25.0)	0.011
	Complete Response	177 (44.2)	51 (33.6)	126 (50.8)
	Partial Response	4 (1.0)	2 (1.3)	2 (0.8)
	Progressive Disease	95 (23.8)	46 (30.3)	49 (19.8)
	Stable Disease	13 (3.2)	4 (2.6)	9 (3.6)
subtype (%)		5 (1.2)	2 (1.3)	3 (1.2)	<0.001
	Non-Papillary	265 (66.2)	119 (78.3)	146 (58.9)
	Papillary	130 (32.5)	31 (20.4)	99 (39.9)
grade (%)		3 (0.8)	0 (0.0)	3 (1.2)	0.011
	High Grade	377 (94.2)	150 (98.7)	227 (91.5)
	Low Grade	20 (5.0)	2 (1.3)	18 (7.3)
stage (%)	not reported	2 (0.5)	0 (0.0)	2 (0.8)	0.006
	stage i	2 (0.5)	0 (0.0)	2 (0.8)
	stage ii	128 (32.0)	34 (22.4)	94 (37.9)
	stage iii	138 (34.5)	57 (37.5)	81 (32.7)
	stage iv	130 (32.5)	61 (40.1)	69 (27.8)
group (%)	High	152 (38.0)	152 (100.0)	0 (0.0)	<0.001
	Low	248 (62.0)	0 (0.0)	248 (100.0)
