# Supplementary material for: CHMP6 as a novel prognostic biomarker in bladder cancer: insights from a comprehensive cell death-related gene risk model
Source: Front Oncol. 2025 Jun 24;15:1564826. doi: 10.3389/fonc.2025.1564826 (PMC12234533; doi:10.3389/fonc.2025.1564826)
Supplement: Supplementary Table S1 — Three kinds of cell death related genes. [file DataSheet2.zip › SupplementTable 6.xlsx]

## Sheet: Sheet1
Supplement Table: C_index of CDRI model on different datasets
DATASET	C_index	se
TCGA-BLAD	0.68	0.02257
GSE31684	0.65	0.04552
TCGA-UCEC	0.76	0.02772
TCGA-LIHC	0.61	0.2546
TCGA-MESO	0.65	0.038
TCGA-ACC	0.78	0.04153
GSE32548	0.83	0.03844
GSE32894	0.9	0.017
